# Supplementary material for: A hypervariable intron of the STAYGREEN locus provides excellent discrimination among Pisum fulvum accessions and reveals evidence for a relatively recent hybridization event with Pisum sativum
Source: Front Plant Sci. 2023 Aug 25;14:1233280. doi: 10.3389/fpls.2023.1233280 (PMC10492584; doi:10.3389/fpls.2023.1233280)
Supplement: Supplementary file 4 [file Table_2.xlsx]

## Sheet: SGRaligned-FINAL
Supplemental Table S1: Manual alignment of intron 3 sequences of the STAYGREEN gene in Pisum. This alignment was used in the Bayesian analysis that generated the phylogenetic tree presented as Figure 3 in the text. All alleles found in P. fulvum can be found in the upper half of this figure and are divided into labeled subgroups. The sequences for the Pisum sativum alleles constitute the lower ha…
Accession	1	101	201	301	401	501	601	701	801	901	1001	1101	1201	1301	1401	1501	1601	1701	1801	1901	2001	2101	2201	2301	2401	2501	2601	2701	2801	2901	3001	3101	3201	3301	3401	3501	3601	3701	3801	3901	4001	4101	4201	4301	4401	4501	4601	4701	4801
FULVUM
A-1-a
JI 2204	GCTAGGCTTAGATACTTCATCTTCTGCAAAGAGTTACCTGTGGTAAGCA-----TTTTTTTCCTTGTTA------T-----GTCGG---TATCT------	---GGTGTCCG-------TATC-G----------------------------------------------------------------------------	----------------------------------------------------------------------------------------------------	----------------------------------------------------------------------------------------------------	----------------------------------------------------------------------------------------------------	----------------------------------------------------------------------------------------------------	----------------------------------------------------------------------------------------------------	----------------------------------------------------------------------------------------------------	----------------------------------------------------------------------------------------------------	---------------------CTCT----------------------------------------------------AGTAGAGACTCTTCTAATACTCC	TCA-------GAAGA-----GGTCGAAAGAC----------TTGTT------TGTGTCTGGTGTCC-----------------------GTGT-------	----------------------------------------------------------------------------------CGAAAGACTTGTTTGTGT	CTGGTGTCCGT------------------------------GTCAGTC----------------------------------------TCAAAAGAGGAG	GAGAGA----------CTTA-CTT----------------------------------------------------------------------------	----------------------------------------------------------------------------------------------------	----------------------------------------------------------------------------------------------------	--------------------------------------------GTGTCTGGT----GTCCGTGGTGTCCGTGTCAGTCT--------------------	----------------------------------------------------------------------------------------------------	----------------------------------------------------------------------------------------------------	----------------------------------------------------------------------------------------------------	----------------------------------------------------------------------------------------------------	----------------------------------------------------------------------------------------------------	----------------------------------------------------------------------------------------------------	----------------------------------------------------------------------------------------------------	----------------------------------------------------------------------------------------------------	----------------------------------------------------------------------------------------------------	----------------------------------------------------------------------------------------------------	----------------------------------------------------------------------------------------------------	----------------------------------------------------------------------------------------------------	----------------------------------------------------------------------------------------------------	----------------------------------------------------------------------------------------------------	----------------------------------------------------------------------------------------------------	----------------------------------------------------------------------------------------------------	----------------------------------------------------------------------------------------------------	----------------------------------------------------------------------------------------------------	----------------------------------------------------------------------------------------------------	----------------------------------------------------------------------------------------------------	----------------------------------------------------------------------------------------------------	----------------------------------------------------------------------------------------------------	----------------------------------------------------------------------------------------------------	----------------------------------------------------------------------------------------------------	----------------------------------------------------------------------------------------------------	----------------------------------------------------------------------------------------------------	----------------------------------------------------------------------------------------------------	----------------------------------------------------------------------------------------------------	----------------------------------------------------------------------------------------------------	----------------------------------------------------------------------------------------------------	----------------------------------------------------------------------------------------------------	----------------------------------------------------------------------------------------------------
PI 595947	GCTAGGCTTAGATACTTCATCTTCTGCAAAGAGTTACCTGTGGTAAGCA-----TTTTTTTCCTTGTTA------T-----GTCGG---TATCT------	---GGTGTCCG-------TATC-G----------------------------------------------------------------------------	----------------------------------------------------------------------------------------------------	----------------------------------------------------------------------------------------------------	----------------------------------------------------------------------------------------------------	----------------------------------------------------------------------------------------------------	----------------------------------------------------------------------------------------------------	----------------------------------------------------------------------------------------------------	----------------------------------------------------------------------------------------------------	---------------------CTCT----------------------------------------------------AGTAGAGACTCTTCTAATACTCC	TCA-------GAAGA-----GGTCGAAAGAC----------TTGTT------TGTGTCTGGTGTCC-----------------------GTGT-------	----------------------------------------------------------------------------------CGAAAGACTTGTTTGTGT	CTGGTGTCCGT------------------------------GTCAGTC----------------------------------------TCAAAAGAGGAG	GAGAGA----------CTTA-CTT----------------------------------------------------------------------------	----------------------------------------------------------------------------------------------------	----------------------------------------------------------------------------------------------------	--------------------------------------------GTGTCTGGT----GTCCGTGGTGTCCGTGTCAGTCT--------------------	----------------------------------------------------------------------------------------------------	----------------------------------------------------------------------------------------------------	----------------------------------------------------------------------------------------------------	----------------------------------------------------------------------------------------------------	----------------------------------------------------------------------------------------------------	----------------------------------------------------------------------------------------------------	----------------------------------------------------------------------------------------------------	----------------------------------------------------------------------------------------------------	----------------------------------------------------------------------------------------------------	----------------------------------------------------------------------------------------------------	----------------------------------------------------------------------------------------------------	----------------------------------------------------------------------------------------------------	----------------------------------------------------------------------------------------------------	----------------------------------------------------------------------------------------------------	----------------------------------------------------------------------------------------------------	----------------------------------------------------------------------------------------------------	----------------------------------------------------------------------------------------------------	----------------------------------------------------------------------------------------------------	----------------------------------------------------------------------------------------------------	----------------------------------------------------------------------------------------------------	----------------------------------------------------------------------------------------------------	----------------------------------------------------------------------------------------------------	----------------------------------------------------------------------------------------------------	----------------------------------------------------------------------------------------------------	----------------------------------------------------------------------------------------------------	----------------------------------------------------------------------------------------------------	----------------------------------------------------------------------------------------------------	----------------------------------------------------------------------------------------------------	----------------------------------------------------------------------------------------------------	----------------------------------------------------------------------------------------------------	----------------------------------------------------------------------------------------------------	----------------------------------------------------------------------------------------------------
Pf 72	GCTAGGCTTAGATACTTCATCTTCTGCAAAGAGTTACCTGTGGTAAGCA-----TTTTTTTCCTTGTTA------T-----GTCGG---TATCT------	---GGTGTCCG-------TATC-G----------------------------------------------------------------------------	----------------------------------------------------------------------------------------------------	----------------------------------------------------------------------------------------------------	----------------------------------------------------------------------------------------------------	----------------------------------------------------------------------------------------------------	----------------------------------------------------------------------------------------------------	----------------------------------------------------------------------------------------------------	----------------------------------------------------------------------------------------------------	---------------------CTCT----------------------------------------------------AGTAGAGACTCTTCTAATACTCC	TCA-------GAAGA-----GGTCGAAAGAC----------TTGTT------TGTGTCTGGTGTCC-----------------------GTGT-------	----------------------------------------------------------------------------------CGAAAGACTTGTTTGTGT	CTGGTGTCCGT------------------------------GTCAGTC----------------------------------------TCAAAAGAGGAG	GAGAGA----------CTTA-CTT----------------------------------------------------------------------------	----------------------------------------------------------------------------------------------------	----------------------------------------------------------------------------------------------------	--------------------------------------------GTGTCTGGT----GTCCGTGGTGTCCGTGTCAGTCT--------------------	----------------------------------------------------------------------------------------------------	----------------------------------------------------------------------------------------------------	----------------------------------------------------------------------------------------------------	----------------------------------------------------------------------------------------------------	----------------------------------------------------------------------------------------------------	----------------------------------------------------------------------------------------------------	----------------------------------------------------------------------------------------------------	----------------------------------------------------------------------------------------------------	----------------------------------------------------------------------------------------------------	----------------------------------------------------------------------------------------------------	----------------------------------------------------------------------------------------------------	----------------------------------------------------------------------------------------------------	----------------------------------------------------------------------------------------------------	----------------------------------------------------------------------------------------------------	----------------------------------------------------------------------------------------------------	----------------------------------------------------------------------------------------------------	----------------------------------------------------------------------------------------------------	----------------------------------------------------------------------------------------------------	----------------------------------------------------------------------------------------------------	----------------------------------------------------------------------------------------------------	----------------------------------------------------------------------------------------------------	----------------------------------------------------------------------------------------------------	----------------------------------------------------------------------------------------------------	----------------------------------------------------------------------------------------------------	----------------------------------------------------------------------------------------------------	----------------------------------------------------------------------------------------------------	----------------------------------------------------------------------------------------------------	----------------------------------------------------------------------------------------------------	----------------------------------------------------------------------------------------------------	----------------------------------------------------------------------------------------------------	----------------------------------------------------------------------------------------------------	----------------------------------------------------------------------------------------------------
Pf 57	GCTAGGCTTAGATACTTCATCTTCTGCAAAGAGTTACCTGTGGTAAGCA-----TTTTTTTCCTTGTTA------T-----GTCGG---TATCT------	---GGTGTCCG-------TATC-G----------------------------------------------------------------------------	----------------------------------------------------------------------------------------------------	----------------------------------------------------------------------------------------------------	----------------------------------------------------------------------------------------------------	----------------------------------------------------------------------------------------------------	----------------------------------------------------------------------------------------------------	----------------------------------------------------------------------------------------------------	----------------------------------------------------------------------------------------------------	---------------------CTCT----------------------------------------------------AGTAGAGACTCTTCTAATACTCC	TCA-------GAAGA-----GGTCGAAAGAC----------TTATT------TGTGTTTGGTGTCC-----------------------GTGT-------	----------------------------------------------------------------------------------CGAAAGACTTGTTTGTGT	CTGGTGTCCGT------------------------------GTCAGTC----------------------------------------TCAAAAGAGGAG	GAGAGA----------CTTA-CTT----------------------------------------------------------------------------	----------------------------------------------------------------------------------------------------	----------------------------------------------------------------------------------------------------	--------------------------------------------GTGTCTGGT----GTCCGTGGTGTCCGTGTCAGTCT--------------------	----------------------------------------------------------------------------------------------------	----------------------------------------------------------------------------------------------------	----------------------------------------------------------------------------------------------------	----------------------------------------------------------------------------------------------------	----------------------------------------------------------------------------------------------------	----------------------------------------------------------------------------------------------------	----------------------------------------------------------------------------------------------------	----------------------------------------------------------------------------------------------------	----------------------------------------------------------------------------------------------------	----------------------------------------------------------------------------------------------------	----------------------------------------------------------------------------------------------------	----------------------------------------------------------------------------------------------------	----------------------------------------------------------------------------------------------------	----------------------------------------------------------------------------------------------------	----------------------------------------------------------------------------------------------------	----------------------------------------------------------------------------------------------------	----------------------------------------------------------------------------------------------------	----------------------------------------------------------------------------------------------------	----------------------------------------------------------------------------------------------------	----------------------------------------------------------------------------------------------------	----------------------------------------------------------------------------------------------------	----------------------------------------------------------------------------------------------------	----------------------------------------------------------------------------------------------------	----------------------------------------------------------------------------------------------------	----------------------------------------------------------------------------------------------------	----------------------------------------------------------------------------------------------------	----------------------------------------------------------------------------------------------------	----------------------------------------------------------------------------------------------------	----------------------------------------------------------------------------------------------------	----------------------------------------------------------------------------------------------------	----------------------------------------------------------------------------------------------------	----------------------------------------------------------------------------------------------------
Pf 136	GCTAGGCTTAGATACTTCATCTTCTGCAAAGAGTTACCTGTGGTAAGCA-----TTTTTTTCCTTGTTA------T-----GTCGG---TATCT------	---GGTGTCCG-------TATC-G----------------------------------------------------------------------------	----------------------------------------------------------------------------------------------------	----------------------------------------------------------------------------------------------------	----------------------------------------------------------------------------------------------------	----------------------------------------------------------------------------------------------------	----------------------------------------------------------------------------------------------------	----------------------------------------------------------------------------------------------------	----------------------------------------------------------------------------------------------------	---------------------CTCT-------------------------------------------------------------------AATACTCC	TCA-------GAAGA-----GGTCGAAAGAC----------TTATT------TGTGTTTGGTGTCC-----------------------GTGT-------	----------------------------------------------------------------------------------CGAAAGACTTGTTTGTGT	CTGGTGTCCGT------------------------------GTCAGTC----------------------------------------TCAAAAGAGGAG	GAGAGA----------CTTA-CTT----------------------------------------------------------------------------	----------------------------------------------------------------------------------------------------	----------------------------------------------------------------------------------------------------	--------------------------------------------GTGTCTGGT----GTCCGTGGTGTCCGTGTCAGTCT--------------------	----------------------------------------------------------------------------------------------------	----------------------------------------------------------------------------------------------------	----------------------------------------------------------------------------------------------------	----------------------------------------------------------------------------------------------------	----------------------------------------------------------------------------------------------------	----------------------------------------------------------------------------------------------------	----------------------------------------------------------------------------------------------------	----------------------------------------------------------------------------------------------------	----------------------------------------------------------------------------------------------------	----------------------------------------------------------------------------------------------------	----------------------------------------------------------------------------------------------------	----------------------------------------------------------------------------------------------------	----------------------------------------------------------------------------------------------------	----------------------------------------------------------------------------------------------------	----------------------------------------------------------------------------------------------------	----------------------------------------------------------------------------------------------------	----------------------------------------------------------------------------------------------------	----------------------------------------------------------------------------------------------------	----------------------------------------------------------------------------------------------------	----------------------------------------------------------------------------------------------------	----------------------------------------------------------------------------------------------------	----------------------------------------------------------------------------------------------------	----------------------------------------------------------------------------------------------------	----------------------------------------------------------------------------------------------------	----------------------------------------------------------------------------------------------------	----------------------------------------------------------------------------------------------------	----------------------------------------------------------------------------------------------------	----------------------------------------------------------------------------------------------------	----------------------------------------------------------------------------------------------------	----------------------------------------------------------------------------------------------------	----------------------------------------------------------------------------------------------------	----------------------------------------------------------------------------------------------------
A-1-b
Pf 49	GCTAGGCTTAGATACTTCATCTTCTGCAAAGAGTTACCTGTGGTAAGCA-----TTTTTTTCCTTGTTA------T-----GTCGG---GATCT------	---GGTGTCCG-------TATC-G----------------------------------------------------------------------------	----------------------------------------------------------------------------------------------------	----------------------------------------------------------------------------------------------------	----------------------------------------------------------------------------------------------------	----------------------------------------------------------------------------------------------------	----------------------------------------------------------------------------------------------------	----------------------------------------------------------------------------------------------------	----------------------------------------------------------------------------------------------------	---------------------CTCT----------------------------------------------------AGTAGAGACTCTTCTAATACTCC	TCA-------GAAGA-----GGTCGAAAGAC----------TTATT------TGTGTTTGGTGTCC-----------------------GTGT-------	----------------------------------------------------------------------------------CGAAAGACTTGTTTGTGT	CTGGTGTCCGT------------------------------GTCAGTC----------------------------------------TCAAAAGAGGAG	GAGAGA----------CTTA-CTT----------------------------------------------------------------------------	----------------------------------------------------------------------------------------------------	----------------------------------------------------------------------------------------------------	--------------------------------------------GTGTCTGGT----GTCCGTGGTGTCCGTGTCAGTCTAGTAGAGGCTCTTCTAATAC	TCCTCAGAAGAGGTC---GAAAGACTTATTTGTGTTTGGTGTCCGTGTCGAAAGACTTGTTTGTGTCTGGTGTCCGTGTCAGTCT---------------	----------------------------------------------------------------------------------------------------	----------------------------------------------------------------------------------------------------	----------------------------------------------------------------------------------------------------	----------------------------------------------------------------------------------------------------	----------------------------------------------------------------------------------------------------	----------------------------------------------------------------------------------------------------	----------------------------------------------------------------------------------------------------	----------------------------------------------------------------------------------------------------	----------------------------------------------------------------------------------------------------	----------------------------------------------------------------------------------------------------	----------------------------------------------------------------------------------------------------	----------------------------------------------------------------------------------------------------	----------------------------------------------------------------------------------------------------	-----------------------------------------------CAAAAGAGGAGGAGAGACTTACT-----------T-GTGTCTGGT--------	------------------------------------------------------------GTCCGTGGTG------------------------------	----------------------------------------------------------------------------------------------------	----------------------------------------------------------------------------------------------------	----------------------------------------------------------------------------------------------------	----------------------------------------------------------------------------------------------------	----------------------------------------------------------------------------------------------------	----------------------------------------------------------------------------------------------------	--------------TCCGTGTA------------------------------------------------------------------------------	----------------------------------------------------------------------------------------------------	----------------------------------------------------------------------------------------------------	----------------------------------------------------------------------------------------------------	----------------------------------------------------------------------------------------------------	----------------------------------------------------------------------------------------------------	----------------------------------------------------------------------------------------------------	----------------------------------------------------------------------------------------------------	----------------------------------------------------------------------------------------------------	----------------------------------------------------------------------------------------------------
Pf 69	GCTAGGCTTAGATACTTCATCTTCTGCAAAGAGTTACCTGTGGTAAGCA-----TTTTTTTCCTTGTTA------T-----GTCGG---TATCT------	---GGTGTCCG-------TATC-T----------------------------------------------------------------------------	----------------------------------------------------------------------------------------------------	----------------------------------------------------------------------------------------------------	----------------------------------------------------------------------------------------------------	----------------------------------------------------------------------------------------------------	----------------------------------------------------------------------------------------------------	----------------------------------------------------------------------------------------------------	----------------------------------------------------------------------------------------------------	---------------------CTCT----------------------------------------------------AGTAGAGACTCTTCTAATACTCC	TCA-------GAAGA-----GGTCGAAAGAC----------TTATT------TGTGTTTGGTGTCC-----------------------GTGT-------	----------------------------------------------------------------------------------CGAAAGACTTGTTTGTGT	CTGGTGTCCGT------------------------------GTCAGTC----------------------------------------TCAAAAGAGGAG	GAGAGA----------CTTA-CTT----------------------------------------------------------------------------	----------------------------------------------------------------------------------------------------	----------------------------------------------------------------------------------------------------	--------------------------------------------GTGTCTGGT----GTCCGTGGTGTCCGTGTCAGTCTAGTAGAGGCTCTTCTAATAC	TCCTCAGAAGAGGTC---GAAAGACTTATTTGTGTTTGGTGTCCGTGTCGAAAGACTTGTTTGTGTCTGGTGTCCGTGTCAGTCT---------------	----------------------------------------------------------------------------------------------------	----------------------------------------------------------------------------------------------------	----------------------------------------------------------------------------------------------------	----------------------------------------------------------------------------------------------------	----------------------------------------------------------------------------------------------------	----------------------------------------------------------------------------------------------------	----------------------------------------------------------------------------------------------------	----------------------------------------------------------------------------------------------------	----------------------------------------------------------------------------------------------------	----------------------------------------------------------------------------------------------------	----------------------------------------------------------------------------------------------------	----------------------------------------------------------------------------------------------------	----------------------------------------------------------------------------------------------------	-----------------------------------------------CAAAAGAGGAGGAGAGACTTACT-----------T-GTGTCTGGT--------	------------------------------------------------------------GTCCGTGGTG------------------------------	----------------------------------------------------------------------------------------------------	----------------------------------------------------------------------------------------------------	----------------------------------------------------------------------------------------------------	----------------------------------------------------------------------------------------------------	----------------------------------------------------------------------------------------------------	----------------------------------------------------------------------------------------------------	--------------TCCGTGTA------------------------------------------------------------------------------	----------------------------------------------------------------------------------------------------	----------------------------------------------------------------------------------------------------	----------------------------------------------------------------------------------------------------	----------------------------------------------------------------------------------------------------	----------------------------------------------------------------------------------------------------	----------------------------------------------------------------------------------------------------	----------------------------------------------------------------------------------------------------	----------------------------------------------------------------------------------------------------	----------------------------------------------------------------------------------------------------
Pf 25	GCTAGGCTTAGATACTTCATCTTCTGCAAAGAGTTACCTGTGGTAAGCA-----TTTTTTTCCTTGTTA------T-----GTCGG---TATCT------	---GGTGTCCG-------TATC-G----------------------------------------------------------------------------	----------------------------------------------------------------------------------------------------	----------------------------------------------------------------------------------------------------	----------------------------------------------------------------------------------------------------	----------------------------------------------------------------------------------------------------	----------------------------------------------------------------------------------------------------	----------------------------------------------------------------------------------------------------	----------------------------------------------------------------------------------------------------	---------------------CTCT----------------------------------------------------AGTAGAGACTCTTCTAATACTCC	TCA-------GAAGA-----GGTCGAAAGAC----------TTATT------TGTGTTTGGTGTCC-----------------------GTGT-------	----------------------------------------------------------------------------------CGAAAGACTTGTTTGTGT	CTGGTGTCCGT------------------------------GTCAGTC----------------------------------------TCAAAAGAGGAG	GAGAGA----------CTTA-CTT----------------------------------------------------------------------------	----------------------------------------------------------------------------------------------------	----------------------------------------------------------------------------------------------------	--------------------------------------------GTGTCTGGT----GTCCGTGGTGTCCGTGTCAGTCTAGTAGAGGCTCTTCTAATAC	TCCTCAGAAGAGGAGGAGGAGAGACTTGTTTGTGTCTGATGTCCGTGTCGAAAGACTTGTTTGTGTTTGGTGTCCGTGTCAGTCT---------------	----------------------------------------------------------------------------------------------------	----------------------------------------------------------------------------------------------------	----------------------------------------------------------------------------------------------------	----------------------------------------------------------------------------------------------------	----------------------------------------------------------------------------------------------------	----------------------------------------------------------------------------------------------------	----------------------------------------------------------------------------------------------------	----------------------------------------------------------------------------------------------------	----------------------------------------------------------------------------------------------------	----------------------------------------------------------------------------------------------------	----------------------------------------------------------------------------------------------------	----------------------------------------------------------------------------------------------------	----------------------------------------------------------------------------------------------------	-----------------------------------------------CAAAAGAGGAGGAGAGACTTACT-----------T-GTGTCTGGT--------	------------------------------------------------------------GTCCGTGGTG------------------------------	----------------------------------------------------------------------------------------------------	----------------------------------------------------------------------------------------------------	----------------------------------------------------------------------------------------------------	----------------------------------------------------------------------------------------------------	----------------------------------------------------------------------------------------------------	----------------------------------------------------------------------------------------------------	--------------TCCGTGTC------------------------------------------------------------------------------	----------------------------------------------------------------------------------------------------	----------------------------------------------------------------------------------------------------	----------------------------------------------------------------------------------------------------	----------------------------------------------------------------------------------------------------	----------------------------------------------------------------------------------------------------	----------------------------------------------------------------------------------------------------	----------------------------------------------------------------------------------------------------	----------------------------------------------------------------------------------------------------	----------------------------------------------------------------------------------------------------
Pf 31	GCTAGGCTTAGATACTTCATCTTCTGCAAAGAGTTACCTGTGGTAAGCA-----TTTTTTTCCTTGTTA------T-----GTCGG---TATCT------	---GGTGTCCG-------TATC-G----------------------------------------------------------------------------	----------------------------------------------------------------------------------------------------	----------------------------------------------------------------------------------------------------	----------------------------------------------------------------------------------------------------	----------------------------------------------------------------------------------------------------	----------------------------------------------------------------------------------------------------	----------------------------------------------------------------------------------------------------	----------------------------------------------------------------------------------------------------	---------------------CTCT----------------------------------------------------AGTAGAGACTCTTCTAATACTCC	TCA-------GAAGA-----GGTCGAAAGAC----------TTATT------TGTGTTTGGTGTCC-----------------------GTGT-------	----------------------------------------------------------------------------------CGAAAGACTTGTTTGTGT	CTGGTGTCCGT------------------------------GTCAGTC----------------------------------------TCAAAAGAGGAG	GAGAGA----------CTTA-CTT----------------------------------------------------------------------------	----------------------------------------------------------------------------------------------------	----------------------------------------------------------------------------------------------------	--------------------------------------------GTGTCTGGT----GTCCGTGGTGTCCGTGTCAGTCTAGTAGAGGCTCTTCTAATAC	TCCTCAGAAGAGGAGGAGGAGAGACTTGTTTGTGTCTGATGTCCGTGTCGAAAGACTTGTTTGTGTCTGGTGTCCGTGTCAGTCT---------------	----------------------------------------------------------------------------------------------------	----------------------------------------------------------------------------------------------------	----------------------------------------------------------------------------------------------------	----------------------------------------------------------------------------------------------------	----------------------------------------------------------------------------------------------------	----------------------------------------------------------------------------------------------------	----------------------------------------------------------------------------------------------------	----------------------------------------------------------------------------------------------------	----------------------------------------------------------------------------------------------------	----------------------------------------------------------------------------------------------------	----------------------------------------------------------------------------------------------------	----------------------------------------------------------------------------------------------------	----------------------------------------------------------------------------------------------------	-----------------------------------------------CAAAAGAGGAGGAGAGACTTACT-----------T-GTGTCTGGT--------	------------------------------------------------------------GTCCGTGGTG------------------------------	----------------------------------------------------------------------------------------------------	----------------------------------------------------------------------------------------------------	----------------------------------------------------------------------------------------------------	----------------------------------------------------------------------------------------------------	----------------------------------------------------------------------------------------------------	----------------------------------------------------------------------------------------------------	--------------TCCGTGTC------------------------------------------------------------------------------	----------------------------------------------------------------------------------------------------	----------------------------------------------------------------------------------------------------	----------------------------------------------------------------------------------------------------	----------------------------------------------------------------------------------------------------	----------------------------------------------------------------------------------------------------	----------------------------------------------------------------------------------------------------	----------------------------------------------------------------------------------------------------	----------------------------------------------------------------------------------------------------	----------------------------------------------------------------------------------------------------
Pf 19	GCTAGGCTTAGATACTTCATCTTCTGCAAAGAGTTACCTGTGGTAAGCA-----TTTTTTTCCTTGTTA------T-----GTCGG---TATCT------	---GGTGTCCG-------TATT-G----------------------------------------------------------------------------	----------------------------------------------------------------------------------------------------	----------------------------------------------------------------------------------------------------	----------------------------------------------------------------------------------------------------	----------------------------------------------------------------------------------------------------	----------------------------------------------------------------------------------------------------	----------------------------------------------------------------------------------------------------	----------------------------------------------------------------------------------------------------	---------------------CTCT----------------------------------------------------AGTAGAGACTCTTCTAATACTCC	TCA-------GAAGA-----GGTCGAAAGAC----------TTATT------TGTGTTTGGTGTCC-----------------------GTGT-------	----------------------------------------------------------------------------------CGAAAGACTTGTTTGTGT	CTGGTGTCCGT------------------------------GTCAGTC----------------------------------------TCAAAAGAGGAG	GAGAGA----------CTTA-CTT----------------------------------------------------------------------------	----------------------------------------------------------------------------------------------------	----------------------------------------------------------------------------------------------------	--------------------------------------------GTGTCTGGT----GTCCGTGGTGTCCGTGTCAGTCTAGTAGAGGCTCTTCTAATAC	TCCTCAGAAGAGGAG---GAGAGACTTGTTTGTGTCTGATGTCCGTGTCGAAAGACTTGTTTGTGTCTGGTGTCCGTGTCAGTCT---------------	----------------------------------------------------------------------------------------------------	----------------------------------------------------------------------------------------------------	----------------------------------------------------------------------------------------------------	----------------------------------------------------------------------------------------------------	----------------------------------------------------------------------------------------------------	----------------------------------------------------------------------------------------------------	----------------------------------------------------------------------------------------------------	----------------------------------------------------------------------------------------------------	----------------------------------------------------------------------------------------------------	----------------------------------------------------------------------------------------------------	----------------------------------------------------------------------------------------------------	----------------------------------------------------------------------------------------------------	----------------------------------------------------------------------------------------------------	-----------------------------------------------CAAAAGAGGAGGAGAGACTTACT-----------T-GTGTCTGGT--------	------------------------------------------------------------GTCCGTGGTG------------------------------	----------------------------------------------------------------------------------------------------	----------------------------------------------------------------------------------------------------	----------------------------------------------------------------------------------------------------	----------------------------------------------------------------------------------------------------	----------------------------------------------------------------------------------------------------	----------------------------------------------------------------------------------------------------	--------------TCCGTGTC------------------------------------------------------------------------------	----------------------------------------------------------------------------------------------------	----------------------------------------------------------------------------------------------------	----------------------------------------------------------------------------------------------------	----------------------------------------------------------------------------------------------------	----------------------------------------------------------------------------------------------------	----------------------------------------------------------------------------------------------------	----------------------------------------------------------------------------------------------------	----------------------------------------------------------------------------------------------------	----------------------------------------------------------------------------------------------------
Pf 26	GCTAGGCTTAGATACTTCATCTTCTGCAAAGAGTTACCTGTGGTAAGCA-----TTTTTTTCCTTGTTA------T-----GTCGG---TATCT------	---GGTGTCCG-------TATC-T----------------------------------------------------------------------------	----------------------------------------------------------------------------------------------------	----------------------------------------------------------------------------------------------------	----------------------------------------------------------------------------------------------------	----------------------------------------------------------------------------------------------------	----------------------------------------------------------------------------------------------------	----------------------------------------------------------------------------------------------------	----------------------------------------------------------------------------------------------------	---------------------CTCT----------------------------------------------------AGTAGAGACTCTTCTAATACTCC	TCA-------GAAGA-----GGTCGAAAGAC----------TTATT------TGTGTTTGGTGTCC-----------------------GTGT-------	----------------------------------------------------------------------------------CGAAAGACTTGTTTGTGT	CTGGTGTCCGT------------------------------GTCAGTC----------------------------------------TCAAAAGAGGAG	GAGAGA----------CTTA-CTT----------------------------------------------------------------------------	----------------------------------------------------------------------------------------------------	----------------------------------------------------------------------------------------------------	--------------------------------------------GTGTCTGGT----GTCCGTGGTGTCCGTGTCAGTCTAGTAGAGGCTCTTCTAATAC	TCCTCAGAAGAGGAG---GAGAGACTTGTTTGTGTCTGATGTCCGTGTCGAAAGACTTGTTTGTGTTTGGTGTCCGTGTCAGTCT---------------	----------------------------------------------------------------------------------------------------	----------------------------------------------------------------------------------------------------	----------------------------------------------------------------------------------------------------	----------------------------------------------------------------------------------------------------	----------------------------------------------------------------------------------------------------	----------------------------------------------------------------------------------------------------	----------------------------------------------------------------------------------------------------	----------------------------------------------------------------------------------------------------	----------------------------------------------------------------------------------------------------	----------------------------------------------------------------------------------------------------	----------------------------------------------------------------------------------------------------	----------------------------------------------------------------------------------------------------	----------------------------------------------------------------------------------------------------	-----------------------------------------------CAAAAGAGGAGGAGAGACTTACT-----------T-GTGTCTGGT--------	------------------------------------------------------------GTCCGTGGTG------------------------------	----------------------------------------------------------------------------------------------------	----------------------------------------------------------------------------------------------------	----------------------------------------------------------------------------------------------------	----------------------------------------------------------------------------------------------------	----------------------------------------------------------------------------------------------------	----------------------------------------------------------------------------------------------------	--------------TCCGTGTC------------------------------------------------------------------------------	----------------------------------------------------------------------------------------------------	----------------------------------------------------------------------------------------------------	----------------------------------------------------------------------------------------------------	----------------------------------------------------------------------------------------------------	----------------------------------------------------------------------------------------------------	----------------------------------------------------------------------------------------------------	----------------------------------------------------------------------------------------------------	----------------------------------------------------------------------------------------------------	----------------------------------------------------------------------------------------------------
Pf 28	GCTAGGCTTAGATACTTCATCTTCTGCAAAGAGTTACCTGTGGTAAGCA-----TTTTTTTCCTTGTTA------T-----GTCGG---TATCT------	---GGTGTCCG-------TATC-T----------------------------------------------------------------------------	----------------------------------------------------------------------------------------------------	----------------------------------------------------------------------------------------------------	----------------------------------------------------------------------------------------------------	----------------------------------------------------------------------------------------------------	----------------------------------------------------------------------------------------------------	----------------------------------------------------------------------------------------------------	----------------------------------------------------------------------------------------------------	---------------------CTCT----------------------------------------------------ATTAGAGACTCTTCTAATACTCC	TCA-------GAAGA-----GGTCGAAAGAC----------TTATT------TGTGTTTGGTGTCC-----------------------GTGT-------	----------------------------------------------------------------------------------CGAAAGACTTGTTTGTGT	CTGGTGTCCGT------------------------------GTCAGTC----------------------------------------TCAAAAGAGGAG	GAGAGA----------CTTA-CTT----------------------------------------------------------------------------	----------------------------------------------------------------------------------------------------	----------------------------------------------------------------------------------------------------	--------------------------------------------GTGTCTGGT----GTCCGTGGTGTCCGTGTCAGTCTAGTAGAGGCTCTTCTAATAC	TTCTCAGAAGAGGAG---GAGAGACTTGTTTGTGTCTGATGTCCGTGTCGAAAGACTTGTTTGTGTCTGGTGTCCGTGTCAGTCT---------------	----------------------------------------------------------------------------------------------------	----------------------------------------------------------------------------------------------------	----------------------------------------------------------------------------------------------------	----------------------------------------------------------------------------------------------------	----------------------------------------------------------------------------------------------------	----------------------------------------------------------------------------------------------------	----------------------------------------------------------------------------------------------------	----------------------------------------------------------------------------------------------------	----------------------------------------------------------------------------------------------------	----------------------------------------------------------------------------------------------------	----------------------------------------------------------------------------------------------------	----------------------------------------------------------------------------------------------------	----------------------------------------------------------------------------------------------------	-----------------------------------------------CAAAAGAGGAGGAGAGACTTACT-----------T-GTGTCTGGT--------	------------------------------------------------------------GTCCGTGGTG------------------------------	----------------------------------------------------------------------------------------------------	----------------------------------------------------------------------------------------------------	----------------------------------------------------------------------------------------------------	----------------------------------------------------------------------------------------------------	----------------------------------------------------------------------------------------------------	----------------------------------------------------------------------------------------------------	--------------TCCGTGTC------------------------------------------------------------------------------	----------------------------------------------------------------------------------------------------	----------------------------------------------------------------------------------------------------	----------------------------------------------------------------------------------------------------	----------------------------------------------------------------------------------------------------	----------------------------------------------------------------------------------------------------	----------------------------------------------------------------------------------------------------	----------------------------------------------------------------------------------------------------	----------------------------------------------------------------------------------------------------	----------------------------------------------------------------------------------------------------
Pf 32	GCTAGGCTTAGATACTTCATCTTCTGCAAAGAGTTACCTGTGGTAAGCA-----TTTTTTTCCTTGTTA------T-----GTCGG---TATCT------	---GGTGTCCG-------TATC-T----------------------------------------------------------------------------	----------------------------------------------------------------------------------------------------	----------------------------------------------------------------------------------------------------	----------------------------------------------------------------------------------------------------	----------------------------------------------------------------------------------------------------	----------------------------------------------------------------------------------------------------	----------------------------------------------------------------------------------------------------	----------------------------------------------------------------------------------------------------	---------------------CTCT----------------------------------------------------AGTAGAGACTCTTCTAATACTCC	TCA-------GAAGA-----GGTCGAAAGAC----------TTATT------TGTGTTTGGTGTCC-----------------------GTGT-------	----------------------------------------------------------------------------------CGAAAGACTTGTTTGTGT	CTGGTGTCCGT------------------------------GTCAGTC----------------------------------------TCAAAAGAGGAG	GAGAGA----------CTTA-CTT----------------------------------------------------------------------------	----------------------------------------------------------------------------------------------------	----------------------------------------------------------------------------------------------------	--------------------------------------------GTGTCTGGT----GTCCGTGGTGTCCGTGTCAGTCTAGTAGAGGCTCTTCTAATAC	TCCTCAGAAGAGGAG---GAGAGACTTGTTTGTGTCTGATGTCCGTGTCGAAAGACTTGTTTGTGTTTGGTGTCCGTGTCAGTCT---------------	----------------------------------------------------------------------------------------------------	----------------------------------------------------------------------------------------------------	----------------------------------------------------------------------------------------------------	----------------------------------------------------------------------------------------------------	----------------------------------------------------------------------------------------------------	----------------------------------------------------------------------------------------------------	----------------------------------------------------------------------------------------------------	----------------------------------------------------------------------------------------------------	----------------------------------------------------------------------------------------------------	----------------------------------------------------------------------------------------------------	----------------------------------------------------------------------------------------------------	----------------------------------------------------------------------------------------------------	----------------------------------------------------------------------------------------------------	-----------------------------------------------CAAAAGAGGAGGAGAGACTTACT-----------T-GTGTCTGGT--------	------------------------------------------------------------GTCCGTGGTG------------------------------	----------------------------------------------------------------------------------------------------	----------------------------------------------------------------------------------------------------	----------------------------------------------------------------------------------------------------	----------------------------------------------------------------------------------------------------	----------------------------------------------------------------------------------------------------	----------------------------------------------------------------------------------------------------	--------------TCCGTGTC------------------------------------------------------------------------------	----------------------------------------------------------------------------------------------------	----------------------------------------------------------------------------------------------------	----------------------------------------------------------------------------------------------------	----------------------------------------------------------------------------------------------------	----------------------------------------------------------------------------------------------------	----------------------------------------------------------------------------------------------------	----------------------------------------------------------------------------------------------------	----------------------------------------------------------------------------------------------------	----------------------------------------------------------------------------------------------------
Pf 63	GCTAGGCTTAGATACTTCATCTTCTGCAAAGAGTTACCTGTGGTAAGCA-----TTTTTTTCCTTGTTA------T-----GTCGG---TATCT------	---GGTGTCCG-------TATT-G----------------------------------------------------------------------------	----------------------------------------------------------------------------------------------------	----------------------------------------------------------------------------------------------------	----------------------------------------------------------------------------------------------------	----------------------------------------------------------------------------------------------------	----------------------------------------------------------------------------------------------------	----------------------------------------------------------------------------------------------------	----------------------------------------------------------------------------------------------------	---------------------CTCT----------------------------------------------------AGTAGAGACTCTTCTAATACTCC	TCA-------GAAGA-----GGTCGAAAGAC----------TTATT------TGTGTTTGGTGTCC-----------------------GTGT-------	----------------------------------------------------------------------------------CGAAAGACTTGTTTGTGT	CTGGTGTCCGT------------------------------GTCAGTC----------------------------------------TCAAAAGAGGAG	GAGAGA----------CTTA-CTT----------------------------------------------------------------------------	----------------------------------------------------------------------------------------------------	----------------------------------------------------------------------------------------------------	--------------------------------------------GTGTCTGGT----GTCCGTGGTGTCCGTGTCAGTCTAGTAGAGGCTCTTCTAATAC	TCCTCAGAAGAGGAG---GAGAGACTTGTTTGTGTCTGATGTCCGTGTCGAAAGACTTGTTTGTGTCTGGTGTCCGTGTCAGTCT---------------	----------------------------------------------------------------------------------------------------	----------------------------------------------------------------------------------------------------	----------------------------------------------------------------------------------------------------	----------------------------------------------------------------------------------------------------	----------------------------------------------------------------------------------------------------	----------------------------------------------------------------------------------------------------	----------------------------------------------------------------------------------------------------	----------------------------------------------------------------------------------------------------	----------------------------------------------------------------------------------------------------	----------------------------------------------------------------------------------------------------	----------------------------------------------------------------------------------------------------	----------------------------------------------------------------------------------------------------	----------------------------------------------------------------------------------------------------	-----------------------------------------------CAAAAGAGGAGGAGAGACTTACT-----------T-GTGTCTGGT--------	------------------------------------------------------------GTCCGTGGTG------------------------------	----------------------------------------------------------------------------------------------------	----------------------------------------------------------------------------------------------------	----------------------------------------------------------------------------------------------------	----------------------------------------------------------------------------------------------------	----------------------------------------------------------------------------------------------------	----------------------------------------------------------------------------------------------------	--------------TCCGTGTC------------------------------------------------------------------------------	----------------------------------------------------------------------------------------------------	----------------------------------------------------------------------------------------------------	----------------------------------------------------------------------------------------------------	----------------------------------------------------------------------------------------------------	----------------------------------------------------------------------------------------------------	----------------------------------------------------------------------------------------------------	----------------------------------------------------------------------------------------------------	----------------------------------------------------------------------------------------------------	----------------------------------------------------------------------------------------------------
PI 595951	GCTAGGCTTAGATACTTCATCTTCTGCAAAGAGTTACCTGTGGTAAGCA-----TTTTTTTCCTTGTTA------T-----GTCGG---TATCT------	---GGTGTCCG-------TATC-G----------------------------------------------------------------------------	----------------------------------------------------------------------------------------------------	----------------------------------------------------------------------------------------------------	----------------------------------------------------------------------------------------------------	----------------------------------------------------------------------------------------------------	----------------------------------------------------------------------------------------------------	----------------------------------------------------------------------------------------------------	----------------------------------------------------------------------------------------------------	---------------------CTCT----------------------------------------------------AGTAGAGACTCTTCTAATACTCC	TCA-------GAAGA-----GGTCGAAAGAC----------TTATT------TGTGTTTGGTGTCC-----------------------GTGT-------	----------------------------------------------------------------------------------CGAAAGACTTGTTTGTGT	CTGGTGTCCGT------------------------------GTCAGTC----------------------------------------TCAAAAGAGGAG	GAGAGA----------CTTA-CTT----------------------------------------------------------------------------	----------------------------------------------------------------------------------------------------	----------------------------------------------------------------------------------------------------	--------------------------------------------GTGTCTGGT----GTCCGTGGTGTCCGTGTCAGTCTAGTAGAGGCTCTTCTAATAC	TCCTCAGAAGAGGAG---GAGAGACTTGTTTGTGTCTGATGTCCGTGTCGAAAGACTTGTTTGTGTCTGGTGTCCGTGTCAGTCT---------------	----------------------------------------------------------------------------------------------------	----------------------------------------------------------------------------------------------------	----------------------------------------------------------------------------------------------------	----------------------------------------------------------------------------------------------------	----------------------------------------------------------------------------------------------------	----------------------------------------------------------------------------------------------------	----------------------------------------------------------------------------------------------------	----------------------------------------------------------------------------------------------------	----------------------------------------------------------------------------------------------------	----------------------------------------------------------------------------------------------------	----------------------------------------------------------------------------------------------------	----------------------------------------------------------------------------------------------------	----------------------------------------------------------------------------------------------------	-----------------------------------------------CAAAAGAGGAGGAGAGACTTACT-----------T-GTGTCTGGT--------	------------------------------------------------------------GTCCGTGGTG------------------------------	----------------------------------------------------------------------------------------------------	----------------------------------------------------------------------------------------------------	----------------------------------------------------------------------------------------------------	----------------------------------------------------------------------------------------------------	----------------------------------------------------------------------------------------------------	----------------------------------------------------------------------------------------------------	--------------TCCGTGTC------------------------------------------------------------------------------	----------------------------------------------------------------------------------------------------	----------------------------------------------------------------------------------------------------	----------------------------------------------------------------------------------------------------	----------------------------------------------------------------------------------------------------	----------------------------------------------------------------------------------------------------	----------------------------------------------------------------------------------------------------	----------------------------------------------------------------------------------------------------	----------------------------------------------------------------------------------------------------	----------------------------------------------------------------------------------------------------
Pf 79	GCTAGGCTTAGATACTTCATCTTCTGCAAAGAGTTACCTGTGGTAAGCA-----TTTTTTTCCTTGTTA------T-----GTCGG---TATCT------	---GGTGTCCG-------TATC-G----------------------------------------------------------------------------	----------------------------------------------------------------------------------------------------	----------------------------------------------------------------------------------------------------	----------------------------------------------------------------------------------------------------	----------------------------------------------------------------------------------------------------	----------------------------------------------------------------------------------------------------	----------------------------------------------------------------------------------------------------	----------------------------------------------------------------------------------------------------	---------------------CTCT----------------------------------------------------AGTAGAGACTCTTCTAATACTCC	TCA-------GAAGA-----GGTCGAAAGAC----------TTATT------TGTGTTTGGTGTCC-----------------------GTGT-------	----------------------------------------------------------------------------------CGAAAGACTTGTTTGTGT	CTGGTGTCCGT------------------------------GTCAGTC----------------------------------------TCAAAAGAGGAG	GAGAGA----------CTTA-CTT----------------------------------------------------------------------------	----------------------------------------------------------------------------------------------------	----------------------------------------------------------------------------------------------------	--------------------------------------------GTGTCTGGT----GTCCGTGGTGTCCGTGTCAGTCTAGTAGAGGCTCTTCTAATAC	TCCTCAGAAGAGGAG---GAGAGACTTGTTTGTGTCTGATGTCCGTGTCGAAAGACTTGTTTGTGTCTGGTGTCCGTGTCAGTCT---------------	----------------------------------------------------------------------------------------------------	----------------------------------------------------------------------------------------------------	----------------------------------------------------------------------------------------------------	----------------------------------------------------------------------------------------------------	----------------------------------------------------------------------------------------------------	----------------------------------------------------------------------------------------------------	----------------------------------------------------------------------------------------------------	----------------------------------------------------------------------------------------------------	----------------------------------------------------------------------------------------------------	----------------------------------------------------------------------------------------------------	----------------------------------------------------------------------------------------------------	----------------------------------------------------------------------------------------------------	----------------------------------------------------------------------------------------------------	-----------------------------------------------CAAAAGAGGAGGAGAGACTTACT-----------T-GTGTCTGGk--------	------------------------------------------------------------GTCCGTGGTG------------------------------	----------------------------------------------------------------------------------------------------	----------------------------------------------------------------------------------------------------	----------------------------------------------------------------------------------------------------	----------------------------------------------------------------------------------------------------	----------------------------------------------------------------------------------------------------	----------------------------------------------------------------------------------------------------	--------------TCCGTGTC------------------------------------------------------------------------------	----------------------------------------------------------------------------------------------------	----------------------------------------------------------------------------------------------------	----------------------------------------------------------------------------------------------------	----------------------------------------------------------------------------------------------------	----------------------------------------------------------------------------------------------------	----------------------------------------------------------------------------------------------------	----------------------------------------------------------------------------------------------------	----------------------------------------------------------------------------------------------------	----------------------------------------------------------------------------------------------------
A-2
JI 2205	GCTAGGCTTAGATACTTCATCTTCTGCAAAGAGTTACCTGTGGTAAGCA------TTTTTTCCTTGTTA------T-----GTCGG---TATCT------	---GGTGTCCG-------TATC-G----------------------------------------------------------------------------	----------------------------------------------------------------------------------------------------	----------------------------------------------------------------------------------------------------	----------------------------------------------------------------------------------------------------	----------------------------------------------------------------------------------------------------	----------------------------------------------------------------------------------------------------	----------------------------------------------------------------------------------------------------	----------------------------------------------------------------------------------------------------	---------------------CTCT----------------------------------------------------AGTAGAGACTCTTCTAATACTCC	TCA-------GAAGA-----GGTCGAAAGAC----------TTATT------TGTGTTTGGTGTCC-----------------------GTGT-------	----------------------------------------------------------------------------------CGAAAGACTTGTTTGTGT	CTGGTGTCCGT------------------------------GTCAGTC----------------------------------------TCAAAAGAGGAG	GAGAGA----------CTTA-CTT----------------------------------------------------------------------------	----------------------------------------------------------------------------------------------------	----------------------------------------------------------------------------------------------------	--------------------------------------------GTGTCTGGT----GTCCGTGGTGTCCGCCTCAGTCTAGTAGAGGCTCTTCTAATAC	TCCTCAGAAGAGGAG---GAGAGAC-------------------------------TTGTTTGTGTCTGGTGTCCGTGTCAGTCT---------------	----------------------------------------------------------------------------------------------------	----------------------------------------------------------------------------------------------------	----------------------------------------------------------------------------------------------------	----------------------------------------------------------------------------------------------------	----------------------------------------------------------------------------------------------------	----------------------------------------------------------------------------------------------------	----------------------------------------------------------------------------------------------------	----------------------------------------------------------------------------------------------------	----------------------------------------------------------------------------------------------------	----------------------------------------------------------------------------------------------------	----------------------------------------------------------------------------------------------------	----------------------------------------------------------------------------------------------------	----------------------------------------------------------------------------------------------------	----------------------------------------------------------------------------------------------------	----------------------------------------------------------------------------------------------------	----------------------------------------------------------------------------------------------------	----------------------------------------------------------------------------------------------------	----------------------------------------------------------------------------------------------------	----------------------------------------------------------------------------------------------------	----------------------------------------------------------------------------------------------------	----------------------------------------------------------------------------------------------------	----------------------------------------------------------------------------------------------------	----------------------------------------------------------------------------------------------------	----------------------------------------------------------------------------------------------------	----------------------------------------------------------------------------------------------------	----------------------------------------------------------------------------------------------------	----------------------------------------------------------------------------------------------------	----------------------------------------------------------------------------------------------------	----------------------------------------------------------------------------------------------------	----------------------------------------------------------------------------------------------------	----------------------------------------------------------------------------------------------------
PI 433560	GCTAGGCTTAGATACTTCATCTTCTGCAAAGAGTTACCTGTGGTAAGCA------TTTTTTCCTTGTTA------T-----GTCGG---TATCT------	---GGTGTCCG-------TATC-G----------------------------------------------------------------------------	----------------------------------------------------------------------------------------------------	----------------------------------------------------------------------------------------------------	----------------------------------------------------------------------------------------------------	----------------------------------------------------------------------------------------------------	----------------------------------------------------------------------------------------------------	----------------------------------------------------------------------------------------------------	----------------------------------------------------------------------------------------------------	---------------------CTCT----------------------------------------------------AGTAGAGACTCTTCTAATACTCC	TCA-------GAAGA-----GGTCGAAAGAC----------TTATT------TGTGTTTGGTGTCC-----------------------GTGT-------	----------------------------------------------------------------------------------CGAAAGACTTGTTTGTGT	CTGGTGTCCGT------------------------------GTCAGTC----------------------------------------TCAAAAGAGGAG	GAGAGA----------TTTA-CTT----------------------------------------------------------------------------	----------------------------------------------------------------------------------------------------	----------------------------------------------------------------------------------------------------	--------------------------------------------GTGTCTGGT----GTCCGTGGTGTCCGCCTCAGTCTAGTAGAGGCTCTTCTAATAC	TCCTCAGAAGAGGAG---GAGAGAC-------------------------------TTGTTTGTGTCTGGTGTCCGTGTCAGTCT---------------	----------------------------------------------------------------------------------------------------	----------------------------------------------------------------------------------------------------	----------------------------------------------------------------------------------------------------	----------------------------------------------------------------------------------------------------	----------------------------------------------------------------------------------------------------	----------------------------------------------------------------------------------------------------	----------------------------------------------------------------------------------------------------	----------------------------------------------------------------------------------------------------	----------------------------------------------------------------------------------------------------	----------------------------------------------------------------------------------------------------	----------------------------------------------------------------------------------------------------	----------------------------------------------------------------------------------------------------	----------------------------------------------------------------------------------------------------		----------------------------------------------------------------------------------------------------	----------------------------------------------------------------------------------------------------	----------------------------------------------------------------------------------------------------	----------------------------------------------------------------------------------------------------	----------------------------------------------------------------------------------------------------	----------------------------------------------------------------------------------------------------	----------------------------------------------------------------------------------------------------	----------------------------------------------------------------------------------------------------	----------------------------------------------------------------------------------------------------	----------------------------------------------------------------------------------------------------	----------------------------------------------------------------------------------------------------	----------------------------------------------------------------------------------------------------	----------------------------------------------------------------------------------------------------	----------------------------------------------------------------------------------------------------	----------------------------------------------------------------------------------------------------	----------------------------------------------------------------------------------------------------	----------------------------------------------------------------------------------------------------
Pf 60	GCTAGGCTTAGATACTTCATCTTCTGCAAAGAGTTACCTGTGGTAAGCA-----TTTTTTTCCTTGTTA------T-----GTCGG---TATCT------	---GGTGTCCG-------TATC-G----------------------------------------------------------------------------	----------------------------------------------------------------------------------------------------	----------------------------------------------------------------------------------------------------	----------------------------------------------------------------------------------------------------	----------------------------------------------------------------------------------------------------	----------------------------------------------------------------------------------------------------	----------------------------------------------------------------------------------------------------	----------------------------------------------------------------------------------------------------	---------------------CTCT----------------------------------------------------AGTAGAGACTCTTCTAATACTCC	TCA-------GAAGA-----GGTCGAAAGAC---------------------------------------------------------------------	----------------------------------------------------------------------------------------------------	--------------------------------------------------------------------------TCTTCTAATACTCCTCAGAAGAGGTC	GAAAGA----------CTTA-CTT----------------------------------------------------------------------------	----------------------------------------------------------------------------------------------------	----------------------------------------------------------------------------------------------------	--------------------------------------------GTGTTTGGT----GTCCGTG---------TC-------------------------	------------------GAAAGAC-------------------------------TTGTTTGTGTCTGGTGTCCGTGTCAGTCT---------------	----------------------------------------------------------------------------------------------------	----------------------------------------------------------------------------------------------------	----------------------------------------------------------------------------------------------------	----------------------------------------------------------------------------------------------------	----------------------------------------------------------------------------------------------------	----------------------------------------------------------------------------------------------------	----------------------------------------------------------------------------------------------------	----------------------------------------------------------------------------------------------------	----------------------------------------------------------------------------------------------------	----------------------------------------------------------------------------------------------------	----------------------------------------------------------------------------------------------------	----------------------------------------------------------------------------------------------------	----------------------------------------------------------------------------------------------------	-----------------------------------------------CAAAAGAGGAGGAGAGACTTACT-----------T-GTGTCTGGT--------	------------------------------------------------------------GTCCGTGGTG------------------------------	----------------------------------------------------------------------------------------------------	----------------------------------------------------------------------------------------------------	----------------------------------------------------------------------------------------------------	----------------------------------------------------------------------------------------------------	----------------------------------------------------------------------------------------------------	----------------------------------------------------------------------------------------------------	--------------TCCGTGTC------------------------------------------------------------------------------	----------------------------------------------------------------------------------------------------	----------------------------------------------------------------------------------------------------	----------------------------------------------------------------------------------------------------	----------------------------------------------------------------------------------------------------	----------------------------------------------------------------------------------------------------	----------------------------------------------------------------------------------------------------	----------------------------------------------------------------------------------------------------	----------------------------------------------------------------------------------------------------	----------------------------------------------------------------------------------------------------
A-3
Pf 43	GCTAGGCTTAGATACTTCATCTTCTGCAAAGAGTTACCTGTGGTAAGCA----TTTTTTTTCCTTGTTA------T-----GTCGG---TATCT------	---GGTGTCCG-----------------------------------------------------------------------------------------	----------------------------------------------------------------------------------------------------	----------------------------------------------------------------------------------------------------	----------------------------------------------------------------------------------------------------	----------------------------------------------------------------------------------------------------	----------------------------------------------------------------------------------------------------	----------------------------------------------------------------------------------------------------	---------TGTAAGTCTAATATTCATC--------------------CAAAGAGG--------------------------------------------	-------AGTGG----------------------------------------------------------------------AGGCTCTTCTAATACTCC	TCA-------AAAGA-----GGAGGAGATAC----------TTGTT------TGTGTGTGGTGTCC-----------------------CT---------	----------------------------------------------------------------------------------------------------	-----------------------------------------CTCACTCTAGTAGAG----------------GCTCTTCTAATACTCCTCAGAAGAGGTC	GAAAGA----------CTTA-CTT----------------------------------------------------------------------------	----------------------------------------------------------------------------------------------------	----------------------------------------------------------------------------------------------------	--------------------------------------------GTGTCTGGT----GTCCGTG---------TCAGTCT--------------------	----------------------------------------------------------------------------------------------------	----------------------------------------------------------------------------------------------------	----------------------------------------------------------------------------------------------------	----------------------------------------------------------------------------------------------------	----------------------------------------------------------------------------------------------------	----------------------------------------------------------------------------------------------------	----------------------------------------------------------------------------------------------------	----------------------------------------------------------------------------------------------------	----------------------------------------------------------------------------------------------------	----------------------------------------------------------------------------------------------------	----------------------------------------------------------------------------------------------------	----------------------------------------------------------------------------------------------------	----------------------------------------------------------------------------------------------------	----------------------------------------------------------------------------------------------------	----------------------------------------------------------------------------------------------------	----------------------------------------------------------------------------------------------------	----------------------------------------------------------------------------------------------------	----------------------------------------------------------------------------------------------------	----------------------------------------------------------------------------------------------------	----------------------------------------------------------------------------------------------------	----------------------------------------------------------------------------------------------------	----------------------------------------------------------------------------------------------------	----------------------------------------------------------------------------------------------------	----------------------------------------------------------------------------------------------------	----------------------------------------------------------------------------------------------------	----------------------------------------------------------------------------------------------------	----------------------------------------------------------------------------------------------------	----------------------------------------------------------------------------------------------------	----------------------------------------------------------------------------------------------------	----------------------------------------------------------------------------------------------------	----------------------------------------------------------------------------------------------------	----------------------------------------------------------------------------------------------------
PI 531199	GCTAGGCTTAGATACTTCATCTTCTGCAAAGAGTTACCTGTGGTAAGCA----TTTTTTTTCCTTGTTA------T-----GTCGG---TATCT------	---GGTGTCCG-----------------------------------------------------------------------------------------	----------------------------------------------------------------------------------------------------	----------------------------------------------------------------------------------------------------	----------------------------------------------------------------------------------------------------	----------------------------------------------------------------------------------------------------	----------------------------------------------------------------------------------------------------	----------------------------------------------------------------------------------------------------	---------TGTAAGTCTAATATTCATC--------------------CAAAGAGG--------------------------------------------	-------AGTGG----------------------------------------------------------------------AGGCTCTTCTAATACTCC	TCA-------AAAGA-----GGAGGAGATAC----------TTGTT------TGTGTGTGGTGTCC-----------------------CT---------	----------------------------------------------------------------------------------------------------	-----------------------------------------CTCACTCTATTAGAGTCTCACTCTATTAGAGGCTCTTCTAATACTCCTCAGAAGAGGTC	GAAAGA----------CTTA-CTT----------------------------------------------------------------------------	----------------------------------------------------------------------------------------------------	----------------------------------------------------------------------------------------------------	--------------------------------------------GTGTCTGAT----ATCCGTG---------TC-------------------------	------------------GAAAGAC-------------------------------TTGTTTGTGTCTGGTGTCCGTGTC--------------------	----------------------------------------------------------------------------------------------------	----------------------------------------------------------------------------------------------------	----------------------------------------------------------------------------------------------------	----------------------------------------------------------------------------------------------------	----------------------------------------------------------------------------------------------------	----------------------------------------------------------------------------------------------------	----------------------------------------------------------------------------------------------------	----------------------------------------------------------------------------------------------------	----------------------------------------------------------------------------------------------------	----------------------------------------------------------------------------------------------------	----------------------------------------------------------------------------------------------------	----------------------------------------------------------------------------------------------------	----------------------------------------------------------------------------------------------------	----------------------------------------------------------------------------------------------------	----------------------------------------------------------------------------------------------------	----------------------------------------------------------------------------------------------------	----------------------------------------------------------------------------------------------------	----------------------------------------------------------------------------------------------------	----------------------------------------------------------------------------------------------------	----------------------------------------------------------------------------------------------------	----------------------------------------------------------------------------------------------------	----------------------------------------------------------------------------------------------------	----------------------------------------------------------------------------------------------------	----------------------------------------------------------------------------------------------------	----------------------------------------------------------------------------------------------------	----------------------------------------------------------------------------------------------------	----------------------------------------------------------------------------------------------------	----------------------------------------------------------------------------------------------------	----------------------------------------------------------------------------------------------------	----------------------------------------------------------------------------------------------------	----------------------------------------------------------------------------------------------------
Pf 80	GCTAGGCTTAGATACTTCATCTTCTGCAAAGAGTTACCTGTGGTAAGCA----TTTTTTTTCCTTGTTA------T-----GTCGG---TATCT------	---GGTGTCCG-----------------------------------------------------------------------------------------	----------------------------------------------------------------------------------------------------	----------------------------------------------------------------------------------------------------	----------------------------------------------------------------------------------------------------	----------------------------------------------------------------------------------------------------	----------------------------------------------------------------------------------------------------	----------------------------------------------------------------------------------------------------	---------TGTAAGTCTAATATTCATC--------------------CAAAGAGG--------------------------------------------	-------AGTGG----------------------------------------------------------------------AGGCTCTTCTAATACTCC	TCA-------AAAGA-----GGAGGAGATAC----------TTGTT------TGTGTGTGGTGTCC-----------------------CT---------	----------------------------------------------------------------------------------------------------	-----------------------------------------CTCACTCTAGTAGAG----------------GCTCTTCTAATACTCCTCAGAAGAGGTC	GAAAGA----------CTTA-CTT----------------------------------------------------------------------------	----------------------------------------------------------------------------------------------------	----------------------------------------------------------------------------------------------------	--------------------------------------------GTGTCTGAT----ATCCGTG---------TC-------------------------	------------------GAAAGAC-------------------------------TTGTTTGTGTCTGGTGTCCGTGTC--------------------	----------------------------------------------------------------------------------------------------	----------------------------------------------------------------------------------------------------	----------------------------------------------------------------------------------------------------	----------------------------------------------------------------------------------------------------	----------------------------------------------------------------------------------------------------	----------------------------------------------------------------------------------------------------	----------------------------------------------------------------------------------------------------	----------------------------------------------------------------------------------------------------	----------------------------------------------------------------------------------------------------	----------------------------------------------------------------------------------------------------	----------------------------------------------------------------------------------------------------	----------------------------------------------------------------------------------------------------	----------------------------------------------------------------------------------------------------	----------------------------------------------------------------------------------------------------	----------------------------------------------------------------------------------------------------	----------------------------------------------------------------------------------------------------	----------------------------------------------------------------------------------------------------	----------------------------------------------------------------------------------------------------	----------------------------------------------------------------------------------------------------	----------------------------------------------------------------------------------------------------	----------------------------------------------------------------------------------------------------	----------------------------------------------------------------------------------------------------	----------------------------------------------------------------------------------------------------	----------------------------------------------------------------------------------------------------	----------------------------------------------------------------------------------------------------	----------------------------------------------------------------------------------------------------	----------------------------------------------------------------------------------------------------	----------------------------------------------------------------------------------------------------	----------------------------------------------------------------------------------------------------	----------------------------------------------------------------------------------------------------	----------------------------------------------------------------------------------------------------
PI 595939	GCTAGGCTTAGATACTTCATCTTCTGCAAAGAGTTACCTGTGGTAAGCA----TTTTTTTTCCTTGTTA------T-----GTCGG---TATCT------	---GGTGTCCG-----------------------------------------------------------------------------------------	----------------------------------------------------------------------------------------------------	----------------------------------------------------------------------------------------------------	----------------------------------------------------------------------------------------------------	----------------------------------------------------------------------------------------------------	----------------------------------------------------------------------------------------------------	----------------------------------------------------------------------------------------------------	---------TGTAAGTCTAATATTCATC--------------------CAAAGAGG--------------------------------------------	-------AGTGG----------------------------------------------------------------------AGGCTCTTCTAATACTCC	TCA-------AAAGA-----GGAGGAGATAC----------TTGTT------TGTGTGTGGTGTCC-----------------------CT---------	----------------------------------------------------------------------------------------------------	-----------------------------------------CTCACTCTAGTAGAG----------------GCTCTTCTAATACTCCTCAGAAGAGGTC	GAAAGA----------CTTA-CTT----------------------------------------------------------------------------	----------------------------------------------------------------------------------------------------	----------------------------------------------------------------------------------------------------	--------------------------------------------GTGTCTGAT----ATCCGTG---------TC-------------------------	------------------GAAAGAC-------------------------------TTGTTTGTGTCTGGTGTCCGTGTC--------------------	----------------------------------------------------------------------------------------------------	----------------------------------------------------------------------------------------------------	----------------------------------------------------------------------------------------------------	----------------------------------------------------------------------------------------------------	----------------------------------------------------------------------------------------------------	----------------------------------------------------------------------------------------------------	----------------------------------------------------------------------------------------------------	----------------------------------------------------------------------------------------------------	----------------------------------------------------------------------------------------------------	----------------------------------------------------------------------------------------------------	----------------------------------------------------------------------------------------------------	----------------------------------------------------------------------------------------------------	----------------------------------------------------------------------------------------------------	----------------------------------------------------------------------------------------------------	----------------------------------------------------------------------------------------------------	----------------------------------------------------------------------------------------------------	----------------------------------------------------------------------------------------------------	----------------------------------------------------------------------------------------------------	----------------------------------------------------------------------------------------------------	----------------------------------------------------------------------------------------------------	----------------------------------------------------------------------------------------------------	----------------------------------------------------------------------------------------------------	----------------------------------------------------------------------------------------------------	----------------------------------------------------------------------------------------------------	----------------------------------------------------------------------------------------------------	----------------------------------------------------------------------------------------------------	----------------------------------------------------------------------------------------------------	----------------------------------------------------------------------------------------------------	----------------------------------------------------------------------------------------------------	----------------------------------------------------------------------------------------------------	----------------------------------------------------------------------------------------------------
PI 595935	GCTAGGCTTAGATACTTCATCTTCTGCAAAGAGTTACCTGTGGTAAGCA----TTTTTTTTCCTTGTTA------T-----GTCGG---TATCT------	---GGTGTCTG--------------------TGTCAGTCTAATACTCATCCGAAAAG-----------------------------------AAGTGGA-	-------------TGTATCTGGTGCCC-------------------------------------------------------------------------	----------------------------------------------------------------------------------------------------	----------------------------------------------------------------------------------------------------	----------------------------------------------------------------------------------------------------	----------------------------------------------------------------------------------------------------	----------------------------------------------------------------------------------------------------	--------GTGTAAGTCTAATATTCATC--------------------CAAAGAGG--------------------------------------------	-------AGTGG----------------------------------------------------------------------AGGCTCTTCTAATACTCC	TCA-------AAAGA-----GGTCGAAAGAC----------TTGTT------TGTGTCTGGTATCC-----------------------GTGT-------	----------------------------------------------------------------------------------CGAAAGACTTGTTTGTGT	CTGGTATCCGTGTCGAAAGACTTGTTTGTGTCTGGTGTCCGGTCAGTCTAGTAGAG----------------GCTCTTCTAATACTCTTCAAAAGAGGAG	GAGAGA----------CTTA-CTT----------------------------------------------------------------------------	----------------------------------------------------------------------------------------------------	----------------------------------------------------------------------------------------------------	--------------------------------------------GTCTCTGGT----GTCCGTG---------TCAGTCT--------------------	----CAAAAGAGGAG---GAAAGAC-------------------------------TTGTTTGTGTCTGGTGTCCGTGTC--------------------	----------------------------------------------------------------------------------------------------	----------------------------------------------------------------------------------------------------	----------------------------------------------------------------------------------------------------	----------------------------------------------------------------------------------------------------	----------------------------------------------------------------------------------------------------	----------------------------------------------------------------------------------------------------	----------------------------------------------------------------------------------------------------	----------------------------------------------------------------------------------------------------	----------------------------------------------------------------------------------------------------	----------------------------------------------------------------------------------------------------	----------------------------------------------------------------------------------------------------	----------------------------------------------------------------------------------------------------	----------------------------------------------------------------------------------------------------	----------------------------------------------------------------------------------------------------	----------------------------------------------------------------------------------------------------	----------------------------------------------------------------------------------------------------	----------------------------------------------------------------------------------------------------	----------------------------------------------------------------------------------------------------	----------------------------------------------------------------------------------------------------	----------------------------------------------------------------------------------------------------	----------------------------------------------------------------------------------------------------	----------------------------------------------------------------------------------------------------	----------------------------------------------------------------------------------------------------	----------------------------------------------------------------------------------------------------	----------------------------------------------------------------------------------------------------	----------------------------------------------------------------------------------------------------	----------------------------------------------------------------------------------------------------	----------------------------------------------------------------------------------------------------	----------------------------------------------------------------------------------------------------	----------------------------------------------------------------------------------------------------	----------------------------------------------------------------------------------------------------
A-4-a
Pf 42	GCTAGGCTTAGATACTTCATCTTCTGCAAAGAGTTACCTGTGGTAAGCA----TTTTTTTTCCTTGTTACTTTTTT---ACGTCGG---TATCT------	---GGTGTCCG-------TATCCGGTGCCCGTGTGAGTCTAATACTCATCCGAAAAG-----------------------------------AAGTGGA-	-------------TGTATCCGGTGCCC-------------------------------------------------------------------------	----------------------------------------------------------------------------------------------------	----------------------------------------------------------------------------------------------------	----------------------------------------------------------------------------------------------------	----------------------------------------------------------------------------------------------------	----------------------------------------------------------------------------------------------------	--------GTGTAAGTCTAATATTCATC--------------------CAAAGAGG--------------------------------------------	-------AGTGGAGGCTGAGGCTCTTCCTGGTGTCTGTGTCGAAAGACTTGTTTGTGTCTGGTGTCCGTCTCAGTTTAGTAGAGGCTCTTCTAATACTCC	TCA-------GAAGA-----GGTCGAAAGAC----------TTGTT------TGTGTCTGGTGTCC-----------------------GTGT-------	----------------------------------------------------------------------------------CGAAAGACTTGTTTGTGT	CTGGTGTCCGT------------------------------CTCAGTCTAGTAGAG----------------GCTCTTTTAATACTCCTCAAAAGAGGAG	GAAAGA----------CTTA-CTT----------------------------------------------------------------------------	----------------------------------------------------------------------------------------------------	----------------------------------------------------------------------------------------------------	--------------------------------------------GTGTCTGGC----ATCCGTG---------TCAGTCTAGTAGAGACTCTTCTAATAC	TCCTCTTAAGAGGAG---GAGAGAC-------------------------------TTGTTTGTGT----------------------------------	----------------------------------------------------------------------------------------------------	----------------------------------------------------------------------------------------------------	----------------------------------------------------------------------------------------------------	----------------------------------------------------------------------------------------------------	----------------------------------------------------------------------------------------------------	----------------------------------------------------------------------------------------------------	----------------------------------------------------------------------------------------------------	----------------------------------------------------------------------------------------------------	----------------------------------------------------------------------------------------------------	----------------------------------------------------------------------------------------------------	----------------------------------------------------------------------------------------------------	----------------------------------------------------------------------------------------------------	----------------------------------------------------------------------------------------------------	---------------------------------------------------------------------------------------CTGGT--------	------------------------------------------------------------ATCCCT----------------------------------	----------------------------------------------------------------------------------------------------	----------------------------------------------------------------------------------------------------	----------------------------------------------------------------------------------------------------	----------------------------------------------------------------------------------------------------	----------------------------------------------------------------------------------------------------	----------------------------------------------------------------------------------------------------	----------------------------------------------------------------------------------------------------	----------------------------------------------------------------------------------------------------	----------------------------------------------------------------------------------------------------	----------------------------------------------------------------------------------------------------	----------------------------------------------------------------------------------------------------	----------------------------------------------------------------------------------------------------	----------------------------------------------------------------------------------------------------	----------------------------------------------------------------------------------------------------	----------------------------------------------------------------------------------------------------	----------------------------------------------------------------------------------------------------
PI 560062	GCTAGGCTTAGATACTTCATCTTCTGCAAAGAGTTACCTGTGGTAAGCA----TTTTTTTTCCTTGTTACTTTTTT---ACGTCGG---TATCT------	---GGTGTCCG-------TATCCGGTGCCCGTGTGAGTCTAATACTCATCCGAAAAG-----------------------------------AAGTGGA-	-------------TGTATCCGGTGCCC-------------------------------------------------------------------------	----------------------------------------------------------------------------------------------------	----------------------------------------------------------------------------------------------------	----------------------------------------------------------------------------------------------------	----------------------------------------------------------------------------------------------------	----------------------------------------------------------------------------------------------------	--------GTGTAAGTCTAATATTCATC--------------------CAAAGAGG--------------------------------------------	-------AGTGGAGGCTGAGGCTCTTCCTGGTGTCTGTGTCGAAAGACTTGTTTGTGTCTGGTGTCCGTCTCAGTTTAGTAGAGGCTCTTCTAATACTCC	TCA-------GAAGA-----GGTCGAAAGAC----------TTGTT------TGTGTCTGGTGTCC-----------------------GTGT-------	----------------------------------------------------------------------------------CGAAAGACTTGTTTGTGT	CTGGTGTCCGT------------------------------CTCAGTCTAGTAGAG----------------GCTCTTTTAATACTCCTCAAAAGAGGAG	GAAAGA----------CTTA-CTT----------------------------------------------------------------------------	----------------------------------------------------------------------------------------------------	----------------------------------------------------------------------------------------------------	--------------------------------------------GTGTCTGGC----ATCCGTG---------TCAGTCTAGTAGAGACTCTTCTAATAC	TCCTCTTAAGAGGAG---GAGAGAC-------------------------------TTGTTTGTGTCTGGTATCCCTCTCAGTCTAGTAGAGACTCTTCT	AATACTCCTCTTAAGAGGAGGAGAGACTTGTTTGTGT---------------------------------------------------------------	----------------------------------------------------------------------------------------------------	----------------------------------------------------------------------------------------------------	----------------------------------------------------------------------------------------------------	----------------------------------------------------------------------------------------------------	----------------------------------------------------------------------------------------------------	----------------------------------------------------------------------------------------------------	----------------------------------------------------------------------------------------------------	----------------------------------------------------------------------------------------------------	----------------------------------------------------------------------------------------------------	----------------------------------------------------------------------------------------------------	----------------------------------------------------------------------------------------------------	----------------------------------------------------------------------------------------------------	---------------------------------------------------------------------------------------CTGGT--------	------------------------------------------------------------ATCCCT----------------------------------	----------------------------------------------------------------------------------------------------	----------------------------------------------------------------------------------------------------	----------------------------------------------------------------------------------------------------	----------------------------------------------------------------------------------------------------	----------------------------------------------------------------------------------------------------	----------------------------------------------------------------------------------------------------	----------------------------------------------------------------------------------------------------	----------------------------------------------------------------------------------------------------	----------------------------------------------------------------------------------------------------	----------------------------------------------------------------------------------------------------	----------------------------------------------------------------------------------------------------	----------------------------------------------------------------------------------------------------	----------------------------------------------------------------------------------------------------	----------------------------------------------------------------------------------------------------	----------------------------------------------------------------------------------------------------	----------------------------------------------------------------------------------------------------
Pf 112	GCTAGGCTTAGATACTTCATCTTCTGCAAAGAGTTACCTGTGGTAAGCA----TTTTTTTTCCTTGTTACTTTTTT---ACGTCGG---TGTCT------	---GGTGTCCGGGGTCCGwATCCGGTGCCCGTGTGAGTCTAATACTCATCCGAAAAG-----------------------------------AAGTGGA-	-------------TGTATCCGGTGCCC-------------------------------------------------------------------------	----------------------------------------------------------------------------------------------------	----------------------------------------------------------------------------------------------------	----------------------------------------------------------------------------------------------------	----------------------------------------------------------------------------------------------------	----------------------------------------------------------------------------------------------------	--------GTGTAAGTCTAATATTCATC--------------------CAAAGAGG--------------------------------------------	-------AGTGGAGGCTGAGGCTCTTCCTGGTGTCTGTGTCnAAAGACTTGTTTGTGTCTGGTGTCCGTCTCAGTTTAGTAGAGGCTCTTCTAATACTCC	TCA-------GAAGA-----TGTCGAAAGAC----------TTGTT------TGTGTCTGGTGTCC-----------------------GTGT-------	----------------------------------------------------------------------------------CGAAAGACTTGTTTGTGT	CTGGTGTCCGT------------------------------CTCAGTCTAGTAGAG----------------GCTCTTTTAATACTCCTCAAAAGAGGAG	GAAAGA----------CTTA-CTT----------------------------------------------------------------------------	----------------------------------------------------------------------------------------------------	----------------------------------------------------------------------------------------------------	--------------------------------------------GTGTCTGGT----ATCCCTC---------TCAAGCTAGGATACACTCTTCTAATAC	TCCTCTTAAGAGGAG---GAGAGAC-------------------------------TTGTTTGTGTCTGAGATCCCTCTC--------------------	----------------------------------------------------------------------------------------------------	----------------------------------------------------------------------------------------------------	----------------------------------------------------------------------------------------------------	----------------------------------------------------------------------------------------------------	----------------------------------------------------------------------------------------------------	----------------------------------------------------------------------------------------------------	----------------------------------------------------------------------------------------------------	----------------------------------------------------------------------------------------------------	----------------------------------------------------------------------------------------------------	----------------------------------------------------------------------------------------------------	----------------------------------------------------------------------------------------------------	----------------------------------------------------------------------------------------------------	----------------------------------------------------------------------------------------------------	----------------------------------------------------------------------------------------------------	----------------------------------------------------------------------------------------------------	----------------------------------------------------------------------------------------------------	----------------------------------------------------------------------------------------------------	----------------------------------------------------------------------------------------------------	----------------------------------------------------------------------------------------------------	----------------------------------------------------------------------------------------------------	----------------------------------------------------------------------------------------------------	----------------------------------------------------------------------------------------------------	----------------------------------------------------------------------------------------------------	----------------------------------------------------------------------------------------------------	----------------------------------------------------------------------------------------------------	----------------------------------------------------------------------------------------------------	----------------------------------------------------------------------------------------------------	----------------------------------------------------------------------------------------------------	----------------------------------------------------------------------------------------------------	----------------------------------------------------------------------------------------------------	----------------------------------------------------------------------------------------------------
Pf 87	GCTAGGCTTAGATACTTCATCTTCTGCAAAGAGTTACCTGTGGTAAGCA----TTTTTTTTCCTTGTTACTTTTTT---ACGTCGG---TATCT------	---GGTGTCCG-------TATCCGGTGCCCGTGTGAGTCTAATACTCATCCGAAAAG-----------------------------------AAGTGGA-	-------------TGTATCCGGTGCCC-------------------------------------------------------------------------	----------------------------------------------------------------------------------------------------	----------------------------------------------------------------------------------------------------	----------------------------------------------------------------------------------------------------	----------------------------------------------------------------------------------------------------	----------------------------------------------------------------------------------------------------	--------GTGTAAGTCTAATATTCATC--------------------CAAAGAGG--------------------------------------------	-------AGTGGAGGCTGAGGCTCTTCCTGGTGTCTGTGTCGAAAGACTTGTTTGTGTCTGGTGTCCGTCTCAGTTTAGTAGAGGCTCTTCTAATACTCC	TCA-------GAAGA-----GGTCGAAAGAC----------TTGTT------TGTGTCTGGTGTCC-----------------------GT---------	----------------------------------------------------------------------------------------------------	-----------------------------------------CTCAGTCTAGTAGAG----------------GCTCTTTTAATACTCCTCAAAAGAGGAG	GAAAGA----------CTTA-CTT----------------------------------------------------------------------------	----------------------------------------------------------------------------------------------------	----------------------------------------------------------------------------------------------------	--------------------------------------------GTGTCTGGC----ATCCGTG---------TC-------------------------	----------------------------------------------------------------------------------------------------	----------------------------------------------------------------------------------------------------	----------------------------------------------------------------------------------------------------	----------------------------------------------------------------------------------------------------	----------------------------------------------------------------------------------------------------	----------------------------------------------------------------------------------------------------	----------------------------------------------------------------------------------------------------	----------------------------------------------------------------------------------------------------	----------------------------------------------------------------------------------------------------	----------------------------------------------------------------------------------------------------	----------------------------------------------------------------------------------------------------	----------------------------------------------------------------------------------------------------	----------------------------------------------------------------------------------------------------	----------------------------------------------------------------------------------------------------	----------------------------------------------------------------------------------------------------	----------------------------------------------------------------------------------------------------	----------------------------------------------------------------------------------------------------	----------------------------------------------------------------------------------------------------	----------------------------------------------------------------------------------------------------	----------------------------------------------------------------------------------------------------	----------------------------------------------------------------------------------------------------	----------------------------------------------------------------------------------------------------	----------------------------------------------------------------------------------------------------	----------------------------------------------------------------------------------------------------	----------------------------------------------------------------------------------------------------	----------------------------------------------------------------------------------------------------	----------------------------------------------------------------------------------------------------	----------------------------------------------------------------------------------------------------	----------------------------------------------------------------------------------------------------	----------------------------------------------------------------------------------------------------	----------------------------------------------------------------------------------------------------	----------------------------------------------------------------------------------------------------
Pf 105	GCTAGGCTTAGATACTTCATCTTCTGCAAAGAGTTACCTGTGGTAAGCA----TTTTTTTTCCTTGTTACTTTTTT---ACGTCGG---TATCT------	---GGTGTCCG-------TATCCGGTGCCCGTGTGAGTCTAA-ACTCATCCGAAAAG-----------------------------------AAGTGGA-	-------------TGTATCCGGTGCCC-------------------------------------------------------------------------	----------------------------------------------------------------------------------------------------	----------------------------------------------------------------------------------------------------	----------------------------------------------------------------------------------------------------	----------------------------------------------------------------------------------------------------	----------------------------------------------------------------------------------------------------	--------GTGTAAGTCTAATATTCATC--------------------CAAAGAGG--------------------------------------------	-------AGTGGAGGCTGAGGCTCTTCCTGGTGTCTGTGTCGAAAGACTTGTTTGTGTCTGGkGTCCGTCTCAGTTTAGTAGAGGCTCTTCTAATACTCC	TCA-------GAAGA-----GGTCGAAAGAC----------TTGTT------TGTGTCTGGTGTCC-----------------------GTGT-------	----------------------------------------------------------------------------------CGAAAGACTTGTTTGTGT	CTGGTGTCCGT------------------------------CTCAGTCTAGTAGAG----------------ACTCTTTTAATACTCCTCAAAAGAGGAG	GAAAGA----------CTTA-CTT----------------------------------------------------------------------------	----------------------------------------------------------------------------------------------------	----------------------------------------------------------------------------------------------------	--------------------------------------------GTGTCTGGC----ATCCGTG---------TCAGTCTAGTAGAGACTCTTCTAATAC	TCCTCTTAAGAGGAG---GAGAGAC-------------------------------TTGTTTGTGTCTGGTATCCCTCTCAGTCTAGTAGAGACTCTTCT	AATACTCCTCTTAAGAGGAGGAGAGACTTGTTTGTGT---------------------------------------------------------------	----------------------------------------------------------------------------------------------------	----------------------------------------------------------------------------------------------------	----------------------------------------------------------------------------------------------------	----------------------------------------------------------------------------------------------------	----------------------------------------------------------------------------------------------------	----------------------------------------------------------------------------------------------------	----------------------------------------------------------------------------------------------------	----------------------------------------------------------------------------------------------------	----------------------------------------------------------------------------------------------------	----------------------------------------------------------------------------------------------------	----------------------------------------------------------------------------------------------------	----------------------------------------------------------------------------------------------------	---------------------------------------------------------------------------------------CTGGT--------	------------------------------------------------------------ATCCCT----------------------------------	----------------------------------------------------------------------------------------------------	----------------------------------------------------------------------------------------------------	----------------------------------------------------------------------------------------------------	----------------------------------------------------------------------------------------------------	----------------------------------------------------------------------------------------------------	----------------------------------------------------------------------------------------------------	----------------------------------------------------------------------------------------------------	----------------------------------------------------------------------------------------------------	----------------------------------------------------------------------------------------------------	----------------------------------------------------------------------------------------------------	----------------------------------------------------------------------------------------------------	----------------------------------------------------------------------------------------------------	----------------------------------------------------------------------------------------------------	----------------------------------------------------------------------------------------------------	----------------------------------------------------------------------------------------------------	----------------------------------------------------------------------------------------------------
A-4-b
Pf 18	GCTAGGCTTAGATACTTCATCTTCTGCAAAGAGTTACCTGTGGTAAGCA----TTTTTTTTCCTTATTACTTTTTT---ACGTCGG---TATCT------	---GGTGTCCG-------TATCCGGTGCCCGTGTGAGTCTAATACTCATCCGAAAAG-----------------------------------AAGTGGA-	-------------TGTATCCGGTGCCC-------------------------------------------------------------------------	----------------------------------------------------------------------------------------------------	----------------------------------------------------------------------------------------------------	----------------------------------------------------------------------------------------------------	----------------------------------------------------------------------------------------------------	----------------------------------------------------------------------------------------------------	----------------------------------------------------GAG---------------------------------------------	--------------------------------------GTCGAAAGACTTGTTTGTGTCTGGTGTCCGTGTCAGTCTAGTAGAGACTCTTTTAATACTCC	T---------------------------------------------------------------------------------------------------	----------------------------------------------------------------------------------------------------	----------------------------------------------------------------------------------------------------	----------------------------------------------------------------------------------------------------	----------------------------------------------------------------------------------------------------	----------------------------------------------------------------------------------------------------	----------------------------------------------------------------------------------------------------	----------------------------------------------------------------------------------------------------	----------------------------------------------------------------------------------------------------	----------------------------------------------------------------------------------------------------	----------------------------------------------------------------------------------------------------	----------------------------------------------------------------------------------------------------	----------------------------------------------------------------------------------------------------	----------------------------------------------------------------------------------------------------	----------------------------------------------------------------------------------------------------	----------------------------------------------------------------------------------------------------	----------------------------------------------------------------------------------------------------	----------------------------------------------------------------------------------------------------	----------------------------------------------------------------------------------------------------	----------------------------------------------------------------------------------------------------	----------------------------------------------------------------------------------------------------	----------------------------------------------------------------------------------------------------	----------------------------------------------------------------------------------------------------	----------------------------------------------------------------------------------------------------	----------------------------------------------------------------------------------------------------	----------------------------------------------------------------------------------------------------	----------------------------------------------------------------------------------------------------	----------------------------------------------------------------------------------------------------	----------------------------------------------------------------------------------------------------	----------------------------------------------------------------------------------------------------	----------------------------------------------------------------------------------------------------	----------------------------------------------------------------------------------------------------	----------------------------------------------------------------------------------------------------	----------------------------------------------------------------------------------------------------	----------------------------------------------------------------------------------------------------	----------------------------------------------------------------------------------------------------	----------------------------------------------------------------------------------------------------	----------------------------------------------------------------------------------------------------	----------------------------------------------------------------------------------------------------
Pf 138	GCTAGGCTTAGATACTTCATCTTCTGCAAAGAGTTACCTGTGGTAAGCA----TTTTTTTTCCTTATTACTTTTTT---ACGTCGG---TATCT------	---GGTGTCCG-------TATCCGGTGCCCGTGTGAGTCTAATACTCATCCGAAAAG-----------------------------------AAGTGGA-	-------------TGTATCCGGTGCCC-------------------------------------------------------------------------	----------------------------------------------------------------------------------------------------	----------------------------------------------------------------------------------------------------	----------------------------------------------------------------------------------------------------	----------------------------------------------------------------------------------------------------	----------------------------------------------------------------------------------------------------	----------------------------------------------------GAG---------------------------------------------	--------------------------------------GTCGAAAGACTTCTTTGTGTCTGGTGTCCGTGTCAGTCTAGTAGAGACTCTTTTAATACTCC	TCA-------------------------------------------------------------------------------------------------	----------------------------------------------------------------------------------------------------	-------------------------------------------------------------------------------------------AAAGAGGA-	AGAGGAGTAGAGA---CTTG-TTT----------------------------------------------------------------------------	----------------------------------------------------------------------------------------------------	----------------------------------------------------------------------------------------------------	--------------------------------------------GTGTCTGGT----GTCCGTG---------TCAGTCT--------------------	----CAAAAGAGGAG---GAAAGAC-------------------------------TTGTTTGTGTCTGGTGTCCGTGTC--------------------	----------------------------------------------------------------------------------------------------	----------------------------------------------------------------------------------------------------	----------------------------------------------------------------------------------------------------	----------------------------------------------------------------------------------------------------	----------------------------------------------------------------------------------------------------	----------------------------------------------------------------------------------------------------	----------------------------------------------------------------------------------------------------	----------------------------------------------------------------------------------------------------	----------------------------------------------------------------------------------------------------	----------------------------------------------------------------------------------------------------	----------------------------------------------------------------------------------------------------	----------------------------------------------------------------------------------------------------	----------------------------------------------------------------------------------------------------	----------------------------------------------------------------------------------------------------	----------------------------------------------------------------------------------------------------	----------------------------------------------------------------------------------------------------	----------------------------------------------------------------------------------------------------	----------------------------------------------------------------------------------------------------	----------------------------------------------------------------------------------------------------	----------------------------------------------------------------------------------------------------	----------------------------------------------------------------------------------------------------	----------------------------------------------------------------------------------------------------	----------------------------------------------------------------------------------------------------	----------------------------------------------------------------------------------------------------	----------------------------------------------------------------------------------------------------	----------------------------------------------------------------------------------------------------	----------------------------------------------------------------------------------------------------	----------------------------------------------------------------------------------------------------	----------------------------------------------------------------------------------------------------	----------------------------------------------------------------------------------------------------	----------------------------------------------------------------------------------------------------
B-5
Pf 10	GCTAGGCTTAGATACTTCATCTTCTGCAAAGAGTTACCTGTGGTAAGCATTTTTTTTTTTTGCTTGTTACTTTTTT---ATGTCTG---TATC-------	---GGA--CCG--------------------tGTCACTCTAATACTCCTCAGAAgAG-----------------------------------AAGAAGAG	ACTTGTC------TCTCTCTGGTGTCT-------------------GTATGAGTCTAATACTC-------------------------------------	----------------------------------------------------------------------------------------------------	----------------------------------------------------------------------------------------------------	-------------------------TCtGGtG-------TCt---------GtAT------------------GAGTCTAATACTCATCCGAAGAAgAGT	------------------------------------------------------GGAgAAGAGTGGAGGCTTGTGGTGTCT-------------------	----------------------------------------------------------------------------------------------------	--------GTGTAAGTCTAATATTCATC--------------------CAAAGAkG--------------------------------------------	-----------------------------------------------------------------------------AGGGAAGGCTCTTCTAATACTtC	TCA---------AGAGGAGGGGAGGAGAGAC----------TTGTC------CGTGTCTGGTGTCC-----------------------GTGTTA-----	----------------------------------------------------------------------------------------------------	----------------------------------------------------------------------------------------------------	----------------------------------------------------------------------------------------------------	----------------------------------------------------------------------------------------------------	----------------------------------------------------------------------------------------------------	----------------------------------------------------------------------------------------------------	----------------------------------------------------------------------------------------------------	-------------------------------------TCTG-----------------T---GTAAGTCTAATATTCATCTAAAGAGG--------AGtG	GAGGCT----------------------------------------------------------------------------------------------	----------------------------------------------------------------------------------------------------	----------------------------------------------------------------------------------------------------	----------------------------------------------------------------------------------------------------	----------------------------------------------------------------------------------------------------	----------------------------------------------------------------------------------------------------	----------------------------------------------------------------------------------------------------	----------------------------------------------------------------------------------------------------	----------------------------------------------------------------------------------------------------	----------------------------------------------------------------------------------------------------	----------------------------------------------------------------------------------------------------	------------------------------------------ATCCATCCAAAGAGGAGTGGAGGTTCTTCTAAT-----------ACTCCT--------	-----------------------------------------------C--AAGAGGAGGAGGAG------------------------------------	----------------------------------------------------------------------------------------------------	----------------------------------------------------------------------------------------------------	----------------------------------------------------------------------------------------------------	----------------------------------------------------------------------------------------------------	----------------------------------------------------------------------------------------------------	----------------------------------------------------------------------------------------------------	----------------------------------------------------------------------------------------------------	----------------------------------------------------------------------------------------------------	---------------------------------------------------------------------GAGAGACTTGTCCGTGTCTGATGTCCGTGTT	A-TCT-----------------------------------------------------------------------------------------------	----------------------------------------------------------------------------------------------------	-------------------------------------GTTTAAGTCT-----------------------------------------------------	----------------------------------------------------------------------------------------------------	----------------------------------------------------------------------------------------------------	----------------------------------------------------------------------------------------------------	----------------------------------------------------------------------------------------------------	----------------------------------------------------------------------------------------------------
Pf 74	GCTAGGCTTAGATACTTCATCTTCTGCAAAGAGTTACCTGTGGTAAGCA-TTTTTTTTTTTGCTTGTTaCTTTTTT---ATGrCTG---TATC-------	---GGa--CCG--------------------TGTCACTCTAATACTCCTCAGAGGAG-----------------------------------AAG---AG	ACTTGTC------TCTCTCTGGTGTCT-------------------GTATGAGTCTAATACTC-------------------------------------	----------------------------------------------------------------------------------------------------	----------------------------------------------------------------------------------------------------	-------------------------TCTGGTG-------TCT---------GTAT------------------GAGTCTAATACTCATCCGAAGAAGAGT	------------------------------------------------------GGAgAAGAGTGGAGGCTTGTGGTGTCT-------------------	----------------------------------------------------------------------------------------------------	--------GTGTAAGTCTAATATTCATC--------------------CAAAGATG--------------------------------------------	-----------------------------------------------------------------------------AGGGAAGGCTCTTCTAATACTTC	TCA---------AGAGGAGGGTAGGAGAGAC----------TTGTC------CGTGTCTGGTGTCC-----------------------GTGTTA-----	----------------------------------------------------------------------------------------------------	----------------------------------------------------------------------------------------------------	----------------------------------------------------------------------------------------------------	----------------------------------------------------------------------------------------------------	----------------------------------------------------------------------------------------------------	----------------------------------------------------------------------------------------------------	----------------------------------------------------------------------------------------------------	-------------------------------------TCTG-----------------T---GTAAGTCTAATATTCATCTAAAGAGG--------AGkG	GAGGCT----------------------------------------------------------------------------------------------	----------------------------------------------------------------------------------------------------	----------------------------------------------------------------------------------------------------	----------------------------------------------------------------------------------------------------	----------------------------------------------------------------------------------------------------	----------------------------------------------------------------------------------------------------	----------------------------------------------------------------------------------------------------	----------------------------------------------------------------------------------------------------	----------------------------------------------------------------------------------------------------	----------------------------------------------------------------------------------------------------	----------------------------------------------------------------------------------------------------	------------------------------------------ATCCnTCCAAAGAGGAGTGGAGGTTCTTCTAAT-----------ACTCCTCTGAGGAG	TGGAGGyTATCCATCCAAAGAGGAGTGGAGGTTCTTCTAATACTCCTC--AAGAGGAGGAGGAG------------------------------------	----------------------------------------------------------------------------------------------------	----------------------------------------------------------------------------------------------------	----------------------------------------------------------------------------------------------------	----------------------------------------------------------------------------------------------------	----------------------------------------------------------------------------------------------------	----------------------------------------------------------------------------------------------------	----------------------------------------------------------------------------------------------------	----------------------------------------------------------------------------------------------------	---------------------------------------------------------------------GAGAGACTTGTTCGTGTCTGGTGTCCGTGTT	A-TCT-----------------------------------------------------------------------------------------------	----------------------------------------------------------------------------------------------------	-------------------------------------GTGkAAGTCTAATATTCATCTAAAGAGGAGTGGAGG---------------------------	----------------------------------------------------------------------------------------------------	-----------------ATAGGAGTGGAGGCTATTCATCCAAAGAGGAGTGGAGGTTCTTCTAATACTCCT-----------------------------	----------------------------------------------------------------------------------------------------	----------------------------------------------------------------------------------------------------	----------------------------------------------------------------------------------------------------
B-6
VIR 6071	GCTAGGCTTAGATACTTCATCTTCTGCAAAGAGTTACCTGTGGTAAGCA----TTTTTTTTGCTTGTTACTTTTTT---ATGTCTG---TATC-------	---GGA--CCG--------------------CGTCACTCTAATACTCATCCGAAAAG-----------------------------------AAATGGAA	GCTTGTC------TTTATCTGGTGTCT-------------------GTGTCAGTCTAATACTCATCCGAA------------------------------	--------------------------------------------------------------------TCCGAAGAAGAGTGGAGGTTTGTCTGT-ATCT	CTAATATTTAACCAAAGAGGAGAGTGGAGGTTTGTCTGTATCTCTAATATTTAACCAAAGAGGAGAGTGGAGGTTTGTCTGTATCTCTAATATTTAACCA	AAGAGGAGAGACTTGTCTAATACTCTCTGGTG-------TCT---------GTATGCTCTCTGGTGTCTGTATAAGTCTAATACTCATCCGAAGAAGAGT	------------------------------------------------------GGAG----------GCTTGAGGTGTCT-------------------	----------------------------------------------------------------------------------------------------	--------GTGTAAGTCTAATATTCATC--------------------CAAAGAGG--------------------------------------------	-----------------------------------------------------------------------------AGTGAAGGCTCTTCTAATACTCC	TTA---------AGA-----GGAGGAGAGAC----------TTGTTCTTGTTCGTGTCTGGTGTCC-----------------------GTGTTA-----	----------------------------------------------------------------------------------------------------	----------------------------------------------------------------------------------------------------	----------------------------------------------------------------------------------------------------	----------------------------------------------------------------------------------------------------	----------------------------------------------------------------------------------------------------	----------------------------------------------------------------------------------------------------	----------------------------------------------------------------------------------------------------	-------------------------------------TCTG-----------------T---GTAAGTCTAATATTCATCCAAAGAGGAGTGGAGGAGTG	GAGGCTCTTCTAATACTC-T--------------------------------------------------------------------------------	----------------------------------------------------------------------------------------------------	----------------------------------------------------------------------------------------------------	----------------------------------------------------------------------------------------------------	----------------------------------------------------------------------------------------------------	----------------------------------------------------------------------------------------------------	----------------------------------------------------------------------------------------------------	----------------------------------------------------------------------------------------------------	----------------------------------------------------------------------------------------------------	----------------------------------------------------------------------------------------------------	----------------------------------------------------------------------------------------------------	----------------------------------------------------------------------------------------------------	-----------------------------------------------C--AAGAGGAGGAGAGACTTTGT-----------TTGTGTTTGGT--------	------------------------------------------------------------GTCCGT----------------------------------	----------------------------------------------------------------------------------------------------	----------------------------------------------------------------------------------------------------	----------------------------------------------------------------------------------------------------	----------------------------------------------------------------------------------------------------	----------------------------------------------------------------------------------------------------	----------------------------------------------------------------------------------------------------	------------------------------ATTCATCTAAAGAGGAGTGAAGGCTCTTCTAATACTCCTTAAGAGGATGAGAGACTC------CAAAGAGG	AGTGGAGGCTATTCATCCAAAGAAGAGTGGAGGTTCTTCTAATACTCCTCTT-----------------GAGAGACTT----------------------	----------------------------------------------------------------------------------------------------	----------------------------------------------------------------------------------------------------	----------------------------------------------------------------------------------------------------	----------------------------------------------------------------------------------------------------	----------------------------------------------------------------------------------------------------	----------------------------------------------------------------------------------------------------	----------------------------------------------------------------------------------------------------	----------------------------------------------------------------------------------------------------
Wt 303	GCTAGGCTTAGATACTTCATCTTCTGCAAAGAGTTACCTGTGGTAAGCA----TTTTTTTTGCTTGTTACTTTTTT---ATGTCTG---TATC-------	---GGA--CCG--------------------CGTCGCTCTAATACTCATCCGAAAAG-----------------------------------AAATGGAA	GCTTGTC------TTTATCTGGTGTCT-------------------GTGTCAGTCTAATACTCATCCGAA------------------------------	--------------------------------------------------------------------TCCGAAGAAGAGTGGAGGTTTGTCTGw-ATCT	CTAATATTTAACCAAAGAGGAGAGTGGAGGTTTGTCTGTATCTCTAATATTTAACCAAAGAGGAGAG---------------------------------	----------ACTTGTCTAATACTCTCTGGTG-------TCT---------GTATGCTCTCTGGTGTCTGTATAAGTCTAATACTCATCCGAAGAAsAGT	------------------------------------------------------GGAG----------GCTTGAGGTGTCT-------------------	----------------------------------------------------------------------------------------------------	--------GTGTAAGTCTAATATTCATC--------------------CAAAGAGG--------------------------------------------	-----------------------------------------------------------------------------AGTGAAGGCTCTTCTAATACTCC	TTA---------AGA-----GGAGGAGAGAC----------TTGTTCTTGTTCGTGTCTGGTGTCC-----------------------GTGTTA-----	----------------------------------------------------------------------------------------------------	----------------------------------------------------------------------------------------------------	----------------------------------------------------------------------------------------------------	----------------------------------------------------------------------------------------------------	----------------------------------------------------------------------------------------------------	----------------------------------------------------------------------------------------------------	----------------------------------------------------------------------------------------------------	-------------------------------------TCTG-----------------T---GTAAGTCTAATATTCATCCAAAGAGGAsTGGAGGAGTG	GAGGCTCTTCTAATACTC-T--------------------------------------------------------------------------------	----------------------------------------------------------------------------------------------------	----------------------------------------------------------------------------------------------------	----------------------------------------------------------------------------------------------------	----------------------------------------------------------------------------------------------------	----------------------------------------------------------------------------------------------------	----------------------------------------------------------------------------------------------------	----------------------------------------------------------------------------------------------------	----------------------------------------------------------------------------------------------------	----------------------------------------------------------------------------------------------------	----------------------------------------------------------------------------------------------------	----------------------------------------------------------------------------------------------------	-----------------------------------------------C--AAsAGGAGGAGAGACTTTGw-----------TTGTGTTTGGT--------	------------------------------------------------------------GTCCGT----------------------------------	----------------------------------------------------------------------------------------------------	----------------------------------------------------------------------------------------------------	----------------------------------------------------------------------------------------------------	----------------------------------------------------------------------------------------------------	----------------------------------------------------------------------------------------------------	----------------------------------------------------------------------------------------------------	------------------------------ATTCATCTAAAGAGGAGTGAAGGCTCTTCTAATACTCCTTAAGAGGATGAGAGACTC------CAAAGAGG	AGTGGAGGCTATTCCTCCAAAGAAGAGTGGAGGTTCTTCTAATACTCCTCTT-----------------GAGAGACTTGTTCGTGTCTGATGTCCGTCTT	A-TCT-----------------------------------------------------------------------------------------------	----------------------------------------------------------------------------------------------------	----------------------------------------------------------------------------------------------------	----------------------------------------------------------------------------------------------------	----------------------------------------------------------------------------------------------------	----------------------------------------------------------------------------------------------------	----------------------------------------------------------------------------------------------------	----------------------------------------------------------------------------------------------------
PI 595950	GCTAGGCTTAGATACTTCATCTTCTGCAAAGAGTTACCTGTGGTAAGCA----TTTTTTTTGCTTGTTACTTTTTT---ATGTCTG---TATC-------	---GGA--CsG--------------------CsTCACTCTAATACTCATCCGAAAAG-----------------------------------AAATGGAA	GCTTGTC------TTTATCTGGTGTCT-------------------GTGTCnGTCTAATACTCATCCGAA------------------------------	--------------------------------------------------------------------TCCGAAGAAGAGTGGAGGTTTGTCTGA-ATCT	CTAATATTTAACCAAAGAGGAGAGTGGAGGTTTGTCTGTATCTCTAATATTTAACCAAAGAGGAGAG---------------------------------	----------ACTTGTCTAATACTCTCTGGTG-------TCT---------GTATGCTCTCTGGTGTCTGTATAAGTCTAATACTCATCCGAAGAACAGT	------------------------------------------------------GGAG----------GCTTGAGGTGTCT-------------------	----------------------------------------------------------------------------------------------------	--------GTGTAAGTCTAATATTCATC--------------------CAAAGAGG--------------------------------------------	-----------------------------------------------------------------------------AGTGAAGGCTCTTCTAmTACTCC	TTA---------AGA-----GGAGGAGAGAC----------TTGTTCTTGTTCGTGTCTGGTGTCC-----------------------GTGTTA-----	----------------------------------------------------------------------------------------------------	----------------------------------------------------------------------------------------------------	----------------------------------------------------------------------------------------------------	----------------------------------------------------------------------------------------------------	----------------------------------------------------------------------------------------------------	----------------------------------------------------------------------------------------------------	----------------------------------------------------------------------------------------------------	-------------------------------------TCTG-----------------T---GTAAGtCTAATATTCATCCAAAGAgGACTGsAGGAGTG	GAGGCTCTkCTAATACTC-T--------------------------------------------------------------------------------	----------------------------------------------------------------------------------------------------	----------------------------------------------------------------------------------------------------	----------------------------------------------------------------------------------------------------	----------------------------------------------------------------------------------------------------	----------------------------------------------------------------------------------------------------	----------------------------------------------------------------------------------------------------	----------------------------------------------------------------------------------------------------	----------------------------------------------------------------------------------------------------	----------------------------------------------------------------------------------------------------	----------------------------------------------------------------------------------------------------	----------------------------------------------------------------------------------------------------	-----------------------------------------------C--AAsAGGAGGAGAGACTTwGw-----------TwGTGTTTGGT--------	------------------------------------------------------------GTCCGT----------------------------------	----------------------------------------------------------------------------------------------------	----------------------------------------------------------------------------------------------------	----------------------------------------------------------------------------------------------------	----------------------------------------------------------------------------------------------------	----------------------------------------------------------------------------------------------------	----------------------------------------------------------------------------------------------------	------------------------------ATTCATCTAAAGAGGAGTGAAGGCTCTTCTAATACTCCTTAAGAGGATGAGAGACTC------cAAAGAGG	AGTGGAGGyTATTCCTCCwAAGAAGAGTGGAGGTTCTTCTAATACTCCTCTT-----------------GAGAGACTTGTTCGTGTCTGATGTCCGTCTT	A-TCT-----------------------------------------------------------------------------------------------	----------------------------------------------------------------------------------------------------	----------------------------------------------------------------------------------------------------	----------------------------------------------------------------------------------------------------	----------------------------------------------------------------------------------------------------	----------------------------------------------------------------------------------------------------	----------------------------------------------------------------------------------------------------	----------------------------------------------------------------------------------------------------
B-7-a
PI 595949	GCTAGGCTTAGATACTTCATCTTCTGCAAAGAGTTACCTGTGGTAAGCA----TTTTTTTTGCTTGTTAC------------------------------	-------------------------------------TCTAATACTCATCCGAAAAG-----------------------------------AAGTGGAA	GCTTGTC------TTTATCTGGTGTCT-------------------GTGTCAGTCTAATACTCATCCGAA------------------------------	--------------------------------------------------------------------TCCGAAGAAGAGTGGAGGTTTGTCTGT-ATCT	CTAATATTTAACCAAAGAGGAGAG----------------------------------------------------------------------------	----------ACTTGTCTAATACTCTCTGGTG-------TCT---------GTAT------------------GAGTCTAATACTCATCCGAAGAAGAGT	------------------------------------------------------GGAG----------GCTTGAGGTGTCT-------------------	----------------------------------------------------------------------------------------------------	--------GTGTAAGTCTAATATTCATC--------------------CAAAGAGG--------------------------------------------	-----------------------------------------------------------------------------AGTGAAGGCTCTTCTAATACTCC	TTAAGAGGAGGAAGA-----GGAGGAGAGAC----------TTGTT------CGTGTCTGGTATCC-----------------------GTGTTA-----	----------------------------------------------------------------------------------------------------	----------------------------------------------------------------------------------------------------	----------------------------------------------------------------------------------------------------	----------------------------------------------------------------------------------------------------	----------------------------------------------------------------------------------------------------	----------------------------------------------------------------------------------------------------	----------------------------------------------------------------------------------------------------	-------------------------------------TCTG-----------------T---GTAAGTCTAATATTCATCCAAAGAGG--------AGTA	GAGGCTCTTCTAATACTC-T--------------------------------------------------------------------------------	----------------------------------------------------------------------------------------------------	----------------------------------------------------------------------------------------------------	----------------------------------------------------------------------------------------------------	----------------------------------------------------------------------------------------------------	----------------------------------------------------------------------------------------------------	----------------------------------------------------------------------------------------------------	----------------------------------------------------------------------------------------------------	----------------------------------------------------------------------------------------------------	----------------------------------------------------------------------------------------------------	----------------------------------------------------------------------------------------------------	----------------------------------------------------------------------------------------------------	-----------------------------------------------C----------------------------------------------------	----------------------------------------------------------------------------------------------------	----------------------------------------------------------------------------------------------------	----------------------------------------------------------------------------------------------------	----------------------------------------------------------------------------------------------------	----------------------------------------------------------------------------------------------------	----------------------------------------------------------------------------------------------------	----------------------------------------------------------------------------------------------------	-----------------------------TATTCATCTAAAGAGGAGTGAAGGCTCTTCTAATACTCCTCAAGAGGATGAGAGACTCTGACTCCAAAGAGG	AGTGGAGGCTATTCATCCAAAGAAGAG-------------------------------------------------------------------------	----------------------------------------------------------------------------------------------------	----------------------------------------------------------------------------------------------------	----------------------------------------------------------------------------------------------------	----------------------------------------------------------------------------------------------------	----------------------------------------------------------------------------------------------------	----------------------------------------------------------------------------------------------------	----------------------------------------------------------------------------------------------------	----------------------------------------------------------------------------------------------------
PI 560061	GCTAGGCTTAGATACTTCATCTTCTGCAAAGAGTTACCTGTGGTAAGCA----TTTTTTTTGCTTGTTAC------------------------------	-------------------------------------TCTAATACTCATCCGAAAAG-----------------------------------AAGTGGAA	GCTTGTC------TTTATCTGGTGTCT-------------------GTGTCAGTCTAATACTCATCCGAA------------------------------	--------------------------------------------------------------------TCCGAAGAAGAGTGGAGGTTTGTCTGT-ATCT	CTAATATTTAACCAAAGAGGAGAG----------------------------------------------------------------------------	----------ACTTGTCTAATACTCTCTGGTG-------TCT---------GTAT------------------GAGTCTAATACTCATCCGAAGAAGAGT	------------------------------------------------------GGAG----------GCTTGAGGTGTCT-------------------	----------------------------------------------------------------------------------------------------	--------GTGTAAGTCTAATATTCATC--------------------CAAAGAGG--------------------------------------------	-----------------------------------------------------------------------------AGTGAAGGCTCTTCTAATACTCC	TTAAGAGGAGGAAGA-----GGAGGAGAGAC----------TTGTT------CGTGTCTGGTATCC-----------------------GTGTTA-----	----------------------------------------------------------------------------------------------------	----------------------------------------------------------------------------------------------------	----------------------------------------------------------------------------------------------------	----------------------------------------------------------------------------------------------------	----------------------------------------------------------------------------------------------------	----------------------------------------------------------------------------------------------------	----------------------------------------------------------------------------------------------------	-------------------------------------TCTG-----------------T---GTAAGTCTAATATTCATCCAAAGAGG--------AGTA	GAGGCTCTTCTAATACTC-T--------------------------------------------------------------------------------	----------------------------------------------------------------------------------------------------	----------------------------------------------------------------------------------------------------	----------------------------------------------------------------------------------------------------	----------------------------------------------------------------------------------------------------	----------------------------------------------------------------------------------------------------	----------------------------------------------------------------------------------------------------	----------------------------------------------------------------------------------------------------	----------------------------------------------------------------------------------------------------	----------------------------------------------------------------------------------------------------	----------------------------------------------------------------------------------------------------	----------------------------------------------------------------------------------------------------	----------------------------------------------------------------------------------------------------	----------------------------------------------------------------------------------------------------	----------------------------------------------------------------------------------------------------	----------------------------------------------------------------------------------------------------	----------------------------------------------------------------------------------------------------	----------------------------------------------------------------------------------------------------	----------------------------------------------------------------------------------------------------	----------------------------------------------------------------------------------------------------	-----------------------------TATTCATCTAAAGAGGAGTGAAGGCTCTTCTAATACTCCTCAAGAGGATGAGAGACTCTGACTCCAAAGAGG	AGTGGAGGCTATTCATCCAAAGAAGAG-------------------------------------------------------------------------	----------------------------------------------------------------------------------------------------	----------------------------------------------------------------------------------------------------	----------------------------------------------------------------------------------------------------	----------------------------------------------------------------------------------------------------	----------------------------------------------------------------------------------------------------	----------------------------------------------------------------------------------------------------	----------------------------------------------------------------------------------------------------	----------------------------------------------------------------------------------------------------
Pf 111	GCTAGGCTTAGATACTTCATCTTCTGCAAAGAGTTACCTGTGGTAAGCA----TTTTTTTTGCTTGTTAC------------------------------	-------------------------------------TCTAATACTCATCCGAAAAG-----------------------------------AAGTGGAA	GCTTGTC------TTTATCTGGTGTCT-------------------GTGTCAGTCTAATACTCATCCGAA------------------------------	--------------------------------------------------------------------TCCGAAGAAGAGTGGAGGTTTGTCTGT-ATCT	CTAATATTTAACCAAAGAGGAGAG----------------------------------------------------------------------------	----------ACTTGTCTAATACTCTCTGGTG-------TCT---------GTAT------------------GAGTCTAATACTCATCCGAAGAAGAGT	------------------------------------------------------GGAG----------GCTTGAGGTGTCT-------------------	----------------------------------------------------------------------------------------------------	--------GTGTAAGTCTAATATTCATC--------------------CAAAGAGG--------------------------------------------	-----------------------------------------------------------------------------AGTAGAGGCTCTTCTAATACTCT	C---------------------------------------------------------------------------------------------------	----------------------------------------------------------------------------------------------------	----------------------------------------------------------------------------------------------------	----------------------------------------------------------------------------------------------------	----------------------------------------------------------------------------------------------------	----------------------------------------------------------------------------------------------------	----------------------------------------------------------------------------------------------------	----------------------------------------------------------------------------------------------------	----------------------------------------------------------------------------------------------------		----------------------------------------------------------------------------------------------------	----------------------------------------------------------------------------------------------------	----------------------------------------------------------------------------------------------------	----------------------------------------------------------------------------------------------------	----------------------------------------------------------------------------------------------------	----------------------------------------------------------------------------------------------------	----------------------------------------------------------------------------------------------------	----------------------------------------------------------------------------------------------------	----------------------------------------------------------------------------------------------------	----------------------------------------------------------------------------------------------------	----------------------------------------------------------------------------------------------------	----------------------------------------------------------------------------------------------------	----------------------------------------------------------------------------------------------------	----------------------------------------------------------------------------------------------------	----------------------------------------------------------------------------------------------------	----------------------------------------------------------------------------------------------------	----------------------------------------------------------------------------------------------------	----------------------------------------------------------------------------------------------------	----------------------------------------------------------------------------------------------------	-----------------------------TATTCATCTAAAGAGGAGTGAAGGCTCTTCTAATACTCCTCAAGAGGATGAGAGACTCTGACTCCAAAGAGG	AGTGGAGGCTATTCATCCAAAGAAGAGTT-----------------------------------------------------------------------	----------------------------------------------------------------------------------------------------	----------------------------------------------------------------------------------------------------	----------------------------------------------------------------------------------------------------	----------------------------------------------------------------------------------------------------	----------------------------------------------------------------------------------------------------	----------------------------------------------------------------------------------------------------	----------------------------------------------------------------------------------------------------	----------------------------------------------------------------------------------------------------
PI 595934	GCTAGGCTTAGATACTTCATCTTCTGCAAAGAGTTACCTGTGGTAAGCA----TTTTTTTTGCTTGTTAC------------------------------	-------------------------------------TCTAATACTCATCCGAAAAG-----------------------------------AAGTGGAA	GCTTGTC------TTTATCTGGTGTCT-------------------GTGTCACTCTAATACTCATCCGAA------------------------------	--------------------------------------------------------------------TCCGAAGAAGAGTGGAGGTTTGTCTGT-ATCT	CTGATATTTAACCAAAGAGGAGAG----------------------------------------------------------------------------	----------ACTTGTCTAATACTCTCTGGTG-------TCT---------GTATGCTCCCTGGTGTCTGTATGAGTCTAATACTCATCCGAAGAAGAGT	GAGTCTAATACTCATCCGAAGAAGAGTGAGTCTAATACTCATCCGAAGAAGAGTGGAG----------GCTTGAGGTGTCT-------------------	----------------------------------------------------------------------------------------------------	--------GTGTAAGTCTAATATTCATC--------------------CAAAGAGG--------------------------------------------	-----------------------------------------------------------------------------AGTGAAGGCTCTTCTAATACTCC	TTA---------AGA-----GGAGGAGAGAC----------TTGTT------CGTGTTTGGTGTCC-----------------------GTGTTA-----	----------------------------------------------------------------------------------------------------	----------------------------------------------------------------------------------------------------	----------------------------------------------------------------------------------------------------	----------------------------------------------------------------------------------------------------	----------------------------------------------------------------------------------------------------	----------------------------------------------------------------------------------------------------	----------------------------------------------------------------------------------------------------	-------------------------------------TCTG-----------------T---GTAAGTCTAATATTCATCCAAAGAGG--------AGTG	AAGGCTCTTCTAATACTCCT--------------------------------------------------------------------------------	----------------------------------------------------------------------------------------------------	----------------------------------------------------------------------------------------------------	----------------------------------------------------------------------------------------------------	----------------------------------------------------------------------------------------------------	----------------------------------------------------------------------------------------------------	----------------------------------------------------------------------------------------------------	----------------------------------------------------------------------------------------------------	----------------------------------------------------------------------------------------------------	----------------------------------------------------------------------------------------------------	----------------------------------------------------------------------------------------------------	----------------------------------------------------------------------------------------------------	-----------------------------------------------T--AAGAGGAGGAGAGACTT-Gk-----------TTGTGTTTG----------	------------------------------------------------------------------GTTA------------------------------	----------------------------------------------------------------------------------------------------	----------------------------------------------------------------------------------------------------	----------------------------------------------------------------------------------------------------	----------------------------------------------------------------------------------------------------	----------------------------------------------------------------------------------------------------	----------------------------------------------------------------------------------------------------	--------------TCTGTGTAAGTCTAATATTCATCTAAAGAGGAGTGAAGGCTCTTCTAATACTCCTCAAGAGGATGAGAGACTC------CAAAGAGT	AG-----CCTC--CATCCAAAGAAGAGTGGAGGTTCTTCTAATACTCCTCTT-----------------GAGAGACTTGTTCGTGTCTGATGTCCGAGTT	A-TCT-----------------------------------------------------------------------------------------------	----------------------------------------------------------------------------------------------------	----------------------------------------------------------------------------------------------------	----------------------------------------------------------------------------------------------------	----------------------------------------------------------------------------------------------------	----------------------------------------------------------------------------------------------------	----------------------------------------------------------------------------------------------------	----------------------------------------------------------------------------------------------------
PI 595946	GCTAGGCTTAGATACTTCATCTTCTGCAAAGAGTTACCTGTGGTAAGCA---tTTTTTTTTGCTTGTTAC------------------------------	-------------------------------------TCTAATACTCATCCGAAAgg-----------------------------------AAGTGGAA	GCTTGTC------TTTATCTGGTGTCT-------------------GTGTCAGTCTAATACTCATCCGAA------------------------------	--------------------------------------------------------------------TCCGAAGAAGAGTGGAGGTTTGTCTGT-ATCT	CTAATATTTAACynAAGAGGAGAG----------------------------------------------------------------------------	----------ACTTGTCTAATACTCTCTGGTG-------TCT---------GTATGCTCTCTGGTGTCTGTATGAGTCTAATACTCATCCGAAGAAGAGT	------------------------------------------------------GGAG----------GCTTGAGGTGTCT-------------------	----------------------------------------------------------------------------------------------------	--------GTGTAAGTCTAATATTCATC--------------------CAAAGAGG--------------------------------------------	-----------------------------------------------------------------------------AGTGAAGGCTCTTCTAATACTCC	TTA---------AGA-----GGAGGAGAGAC----------TTGTT------CGTGTCTGGTGTCC-----------------------GTGTTA-----	----------------------------------------------------------------------------------------------------	----------------------------------------------------------------------------------------------------	----------------------------------------------------------------------------------------------------	----------------------------------------------------------------------------------------------------	----------------------------------------------------------------------------------------------------	----------------------------------------------------------------------------------------------------	----------------------------------------------------------------------------------------------------	-------------------------------------TCTG-----------------T---GTAAGTCTGATATTCATCCAAAGAGG--------AGTG	GAGGCTCtTCTAATACTC-T--------------------------------------------------------------------------------	----------------------------------------------------------------------------------------------------	----------------------------------------------------------------------------------------------------	----------------------------------------------------------------------------------------------------	----------------------------------------------------------------------------------------------------	----------------------------------------------------------------------------------------------------	----------------------------------------------------------------------------------------------------	----------------------------------------------------------------------------------------------------	----------------------------------------------------------------------------------------------------	----------------------------------------------------------------------------------------------------	----------------------------------------------------------------------------------------------------	----------------------------------------------------------------------------------------------------	-----------------------------------------------C--AAGAGGAGGAGAGACTT-GT-----------TTGTGTTTGGT--------	------------------------------------------------------------GTCCGTGTTA------------------------------	----------------------------------------------------------------------------------------------------	----------------------------------------------------------------------------------------------------	----------------------------------------------------------------------------------------------------	----------------------------------------------------------------------------------------------------	----------------------------------------------------------------------------------------------------	----------------------------------------------------------------------------------------------------	--------------TCTGTGTAAGTCTAATATTCATCTAAAGAGGAgTGAganstaytCTG--aCTCCTaAAGAGGATGAGAGActCTsTCTCCAtagtCG	AgtggAGGctAkTCATCCAAAGaAGAGygGAGGtTcTTCTAATACTCCTCTT-----------------GAGAGACTTGTTaGTGTCTGATGTCCagGTt	A-TCT-----------------------------------------------------------------------------------------------	----------------------------------------------------------------------------------------------------	----------------------------------------------------------------------------------------------------	----------------------------------------------------------------------------------------------------	----------------------------------------------------------------------------------------------------	----------------------------------------------------------------------------------------------------	----------------------------------------------------------------------------------------------------	----------------------------------------------------------------------------------------------------
PI 560063	GCTAGGCTTAGATACTTCATCTTCTGCAAAGAGTTACCTGTGGTAAGCA----TTTTTTTTGCTTGTTAC------------------------------	-------------------------------------TCTAATACTCATCCGAAAGG-----------------------------------AAGTGGAA	GCTTGTC------TTTATCTGGTGTCT-------------------GTGTCAGTCTAATACTCATCCGAA------------------------------	--------------------------------------------------------------------TCCGAAGAAGAGTGGAGGTTTGTCTGT-ATCT	CTAATATTTAACCAAAGAGGAGAG----------------------------------------------------------------------------	----------ACTTGTCTAATACTCTTTGGTG-------TCT---------GTATGCTCTCTGGTGTCTGTATGAGTCTAATACTCATCCGAAGAAGAGT	------------------------------------------------------GGAG----------GCTTGAGGTGTCT-------------------	----------------------------------------------------------------------------------------------------	--------GTGTAAGTCTAATATTCATC--------------------CAAAGAGG--------------------------------------------	-----------------------------------------------------------------------------AGTGAAGGCTCTTCTAATACTCC	TTA---------AGA-----GGAGGAGAGAC----------TTGTT------CGTGTCTGGTGTCC-----------------------GTGTTA-----	----------------------------------------------------------------------------------------------------	----------------------------------------------------------------------------------------------------	----------------------------------------------------------------------------------------------------	----------------------------------------------------------------------------------------------------	----------------------------------------------------------------------------------------------------	----------------------------------------------------------------------------------------------------	----------------------------------------------------------------------------------------------------	-------------------------------------TCTG-----------------T---GTAAGTCTAATATTCATCCAAAGAGG--------AGTG	GAGGCTCTTCTAATACTC-T--------------------------------------------------------------------------------	----------------------------------------------------------------------------------------------------	----------------------------------------------------------------------------------------------------	----------------------------------------------------------------------------------------------------	----------------------------------------------------------------------------------------------------	----------------------------------------------------------------------------------------------------	----------------------------------------------------------------------------------------------------	----------------------------------------------------------------------------------------------------	----------------------------------------------------------------------------------------------------	----------------------------------------------------------------------------------------------------	----------------------------------------------------------------------------------------------------	----------------------------------------------------------------------------------------------------	-----------------------------------------------C--AAGAGGAGGAGAGACTT-GT-----------TTGTGTTTGGT--------	------------------------------------------------------------GTCCGTGTTA------------------------------	----------------------------------------------------------------------------------------------------	----------------------------------------------------------------------------------------------------	----------------------------------------------------------------------------------------------------	----------------------------------------------------------------------------------------------------	----------------------------------------------------------------------------------------------------	----------------------------------------------------------------------------------------------------	--------------TCTGTGTAAGTCTAATATTCATCTAAAGAGGAGTGAAGTCTCTTCTAATACTCCTCAAGAGGATGAGAGACTC------CAAAGAGG	AGTGGAGGCTATTCATCCAAAGAAGAGTGGAGGTTCTTCTAATACTCCTCTT-----------------GAGAGACTTGTTCGTGTCTGATGTCCGTGTT	A-TCT-----------------------------------------------------------------------------------------------	----------------------------------------------------------------------------------------------------	----------------------------------------------------------------------------------------------------	----------------------------------------------------------------------------------------------------	----------------------------------------------------------------------------------------------------	----------------------------------------------------------------------------------------------------	----------------------------------------------------------------------------------------------------	----------------------------------------------------------------------------------------------------
Pf 9	GCTAGGCTTAGATACTTCATCTTCTGCAAAGAGTTACCTGTGGTAAGCA----TTTTTTTTGCTTGTTAC------------------------------	-------------------------------------TCTAATACTCATCCGAAAAG-----------------------------------AAGTGGAA	GCTTGTC------TTTATCTGGTGTCT-------------------GTGTCAGTCTAATACTCATCCGAA------------------------------	--------------------------------------------------------------------TCCGAAGAAGAGTGGAGGTTTGTCTGT-ATCT	CTAATATTTAACCAAAGAGGAGAG----------------------------------------------------------------------------	----------ACTTGTCTAATACTCTCTGGTG-------TCT---------GTATGCTCTCTGGTGTCTGTATGAGTCTAATACTCATCCGAAGAAGAGT	------------------------------------------------------GGAG----------GCTTGAGGTGTCT-------------------	----------------------------------------------------------------------------------------------------	--------G-GTAAGTCTAATATTCATC--------------------CAAAGAGG--------------------------------------------	-----------------------------------------------------------------------------AGTGGAGGTTCTTCTAATACTCC	TCT--------------------CGAGAGAC----------TTGTT------CGTGTCTGGTGTCC-----------------------GTGTTATCTTT	AATATTCATTTAAAGAGGAGTGGAGGCTCTTCTAATACTCTCAAGAGGAGGAGAGACTTGTTTGTGTTTGGTGTCCGTGTTA------------------	----------------------------------------------------------------------------------------------------	----------------------------------------------------------------------------------------------------	----------------------------------------------------------------------------------------------------	----------------------------------------------------------------------------------------------------	----------------------------------------------------------------------------------------------------	----------------------------------------------------------------------------------------------------	-------------------------------------TCTG-----------------T---GTAAGTCTAATATTCATCCAAAGAGG--------AGTG	GAGGCTCTTCTAATACTC-T--------------------------------------------------------------------------------	----------------------------------------------------------------------------------------------------	----------------------------------------------------------------------------------------------------	----------------------------------------------------------------------------------------------------	----------------------------------------------------------------------------------------------------	----------------------------------------------------------------------------------------------------	----------------------------------------------------------------------------------------------------	----------------------------------------------------------------------------------------------------	----------------------------------------------------------------------------------------------------	----------------------------------------------------------------------------------------------------	----------------------------------------------------------------------------------------------------	----------------------------------------------------------------------------------------------------	-----------------------------------------------C--CAGAGGAGGAGAGACTT-GT-----------TTGTGTTTGGT--------	------------------------------------------------------------GTCCGTGTTA------------------------------	----------------------------------------------------------------------------------------------------	----------------------------------------------------------------------------------------------------	----------------------------------------------------------------------------------------------------	----------------------------------------------------------------------------------------------------	----------------------------------------------------------------------------------------------------	----------------------------------------------------------------------------------------------------	--------------TCTGTGTAACTCTAATATTCATCCAAAGAAGAGTGGAGGTTCTTCTAATACTCCTC-------------------------------	------------------------------------------------TC-------------------GAGAGACTTGTTCGTGTCTGATGTCCGTGTT	A-TCT-----------------------------------------------------------------------------------------------	----------------------------------------------------------------------------------------------------	----------------------------------------------------------------------------------------------------	----------------------------------------------------------------------------------------------------	----------------------------------------------------------------------------------------------------	----------------------------------------------------------------------------------------------------	----------------------------------------------------------------------------------------------------	----------------------------------------------------------------------------------------------------
B-7-b
Pf 84	GCCAGGCTTAGATACTTCATCTTCTGCAAAGAGTTACCTGTGGTAAGCA---TTTTTTTTTGCTTGTTAC------------------------------	-------------------------------------TCTAATACTCATCCGAAAAG-----------------------------------AAGTGGAA	GCTTGTC------TTTATCTGGTGTCT-------------------GTGTCAGTCTAATACTCATCCGAA------------------------------	--------------------------------------------------------------------TCCGAAGAAGAGTGGAGGTTTGTCTGT-ATCT	CTAATATTTAACCAAAGAGGAGAG----------------------------------------------------------------------------	----------ACTTGTCTAATACTCTCTGGTG-------TCT---------GTACGCTCTCCGGTGTCTGTATGAGTCTAATACTCATCTGAAAAAGAGT	------------------------------------------------------GGAG----------GCTTGAGGTGTCT-------------------	----------------------------------------------------------------------------------------------------	--------GTGTAAGTCTAATATTCATC--------------------CAA-GAGG--------------------------------------------	-----------------------------------------------------------------------------AGTGAAGGCTCTTCTAATACTCC	TTA---------AGA-----GGAGGAAAGAC----------TTGTT------TGTGTTTGGTGTCC-----------------------GTGTTA-----	----------------------------------------------------------------------------------------------------	----------------------------------------------------------------------------------------------------	----------------------------------------------------------------------------------------------------	----------------------------------------------------------------------------------------------------	----------------------------------------------------------------------------------------------------	----------------------------------------------------------------------------------------------------	----------------------------------------------------------------------------------------------------	-------------------------------------TCTGCGTAAGTCTAATATTCAT---GTAAGTCTAATATTCATCTAAAGAGG--------AGTG	AAGGCTCTTCTAATACTCCT--------------------------------------------------------------------------------	----------------------------------------------------------------------------------------------------	----------------------------------------------------------------------------------------------------	----------------------------------------------------------------------------------------------------	----------------------------------------------------------------------------------------------------	----------------------------------------------------------------------------------------------------	----------------------------------------------------------------------------------------------------	----------------------------------------------------------------------------------------------------	----------------------------------------------------------------------------------------------------	----------------------------------------------------------------------------------------------------	----------------------------------------------------------------------------------------------------	----------------------------------------------------------------------------------------------------	-----------------------------------------------C--AAGAGGATGAGAGACTC---------------------------------	----------------------------------------------------------------------------------------------------	----------------------------------------------------------------------------------------------------	----------------------------------------------------------------------------------------------------	----------------------------------------------------------------------------------------------------	----------------------------------------------------------------------------------------------------	----------------------------------------------------------------------------------------------------	----------------------------------------------------------------------------------------------------	---------------------------------------------------------------------------------------------CAAAGAGG	AGTGGAGGCTATTCATCCAAAAAAGAGTGGAGGTTCTTCTAATACTCCTCTT-----------------GAGAGACTTGTTCGTGTCTGGTGTCCGTGTT	A-TCT-----------------------------------------------------------------------------------------------	-------------------------------------------------TTAAT----------------------------------------------	----------------------------------------------------------------------------------------------------	----------------------------------------------------------------------------------------------------	----------------------------------------------------------------------------------------------------	----------------------------------------------------------------------------------------------------	----------------------------------------------------------------------------------------------------	----------------------------------------------------------------------------------------------------
PI 595938	GCCAGGCTTAGATACTTCATCTTCTGCAAAGAGTTACCTGTGGTAAGCA---TTTTTTTTTGCTTGTTAC------------------------------	-------------------------------------TCTAATACTCATCCGAAAAG-----------------------------------AAGTGGAA	GCTTGTC------TTTATCTGGTGTCT-------------------GTGTCAGTCTAATACTCATCCGAA------------------------------	--------------------------------------------------------------------TCCGAAGAAGAGTGGAGGTTTGTCTGT-ATCT	CTAATATTTAACCAAAGAGGAGAG----------------------------------------------------------------------------	----------ACTTGTCTAATACTCTCTGGTG-------TCT---------GTACGCTCTCCGGTGTCTGTATGAGTCTAATACTCATCTGAAGAAGAGT	------------------------------------------------------GGAG----------GCTTGAGGTGTCT-------------------	----------------------------------------------------------------------------------------------------	--------GTGTAAGTCTAATATTCATC--------------------CAA-GAGG--------------------------------------------	-----------------------------------------------------------------------------AGTGAAGGCTCTTCTAATACTCC	TTA---------AGA-----GGAGGAAAGAC----------TTGTT------TGTGTTTGGTGTCC-----------------------GTGTTA-----	----------------------------------------------------------------------------------------------------	----------------------------------------------------------------------------------------------------	----------------------------------------------------------------------------------------------------	----------------------------------------------------------------------------------------------------	----------------------------------------------------------------------------------------------------	----------------------------------------------------------------------------------------------------	----------------------------------------------------------------------------------------------------	-------------------------------------TCTGCGTAAGTCTAATATTCAT---GTAAGTCTAATATTCATCTAAAGAGG--------AGTG	AAGGCTCTTCTAATACTCCT--------------------------------------------------------------------------------	----------------------------------------------------------------------------------------------------	----------------------------------------------------------------------------------------------------	----------------------------------------------------------------------------------------------------	----------------------------------------------------------------------------------------------------	----------------------------------------------------------------------------------------------------	----------------------------------------------------------------------------------------------------	----------------------------------------------------------------------------------------------------	----------------------------------------------------------------------------------------------------	----------------------------------------------------------------------------------------------------	----------------------------------------------------------------------------------------------------	----------------------------------------------------------------------------------------------------	-----------------------------------------------C--AAGAGGATGAGAGACTC---------------------------------	----------------------------------------------------------------------------------------------------	----------------------------------------------------------------------------------------------------	----------------------------------------------------------------------------------------------------	----------------------------------------------------------------------------------------------------	----------------------------------------------------------------------------------------------------	----------------------------------------------------------------------------------------------------	----------------------------------------------------------------------------------------------------	---------------------------------------------------------------------------------------------CAAAGAGG	AGTGGAGGCTATTCATCCAAAAAAGAGTGGAGGTTCTTCTAATACTCCTCTT-----------------GAGAGACTTGTTCGTGTCTGGTGTCCGTGTT	A-TCT-----------------------------------------------------------------------------------------------	-------------------------------------------------TTAATATTCATTTAAAGAAGAGTGGAGCCTCTTCTAATACTCCTAAAGAGG	AGGAGAGACTTGTTCGTGTCTGATGTCCGTGTTATCT---------------------------------------------------------------	----------------------------------------------------------------------------------------------------	----------------------------------------------------------------------------------------------------	----------------------------------------------------------------------------------------------------	----------------------------------------------------------------------------------------------------	----------------------------------------------------------------------------------------------------
PI 595953	GCCAGGCTTAGATACTTCATCTTCTGCAAAGAGTTACCTGTGGTAAGCA---TTTTTTTTTGCTTGTTAC------------------------------	-------------------------------------TCTAATACTCATCCGAAAAG-----------------------------------AAGTGGAA	GCTTGTC------TTTATCTGGTGTCT-------------------GTGTCAGTCTAATACTCATCCGAA------------------------------	--------------------------------------------------------------------TCCGAAGAAGAGTGGAGGTTTGTCTGT-ATCT	CTAATATTTAACCAAAGAGGAGAG----------------------------------------------------------------------------	----------ACTTGTCTAATACTCTCTGGTG-------TCT---------GTACGCTCTCCGGTGTCTGTATGAGTCTAATACTCATCTGAAaAAGAGT	------------------------------------------------------GGAG----------GCTTGAGGTGTCT-------------------	----------------------------------------------------------------------------------------------------	--------GTGTAAGTCTAATATTCATC--------------------CAA-GAGG--------------------------------------------	-----------------------------------------------------------------------------AGTGAAGGCTCTTCTAATACTCC	TTA---------AGA-----GGAGGAAAGAC----------TTGTT------TGTGTTTGGTGTCC-----------------------GTGTTA-----	----------------------------------------------------------------------------------------------------	----------------------------------------------------------------------------------------------------	----------------------------------------------------------------------------------------------------	----------------------------------------------------------------------------------------------------	----------------------------------------------------------------------------------------------------	----------------------------------------------------------------------------------------------------	----------------------------------------------------------------------------------------------------	-------------------------------------TCTGCGTAAGTCTAATATTCAT---GTAAGTCTAATATTCATCTAAAGAGG--------AGTG	AAGGCTCTTCTAATACTCCT--------------------------------------------------------------------------------	----------------------------------------------------------------------------------------------------	----------------------------------------------------------------------------------------------------	----------------------------------------------------------------------------------------------------	----------------------------------------------------------------------------------------------------	----------------------------------------------------------------------------------------------------	----------------------------------------------------------------------------------------------------	----------------------------------------------------------------------------------------------------	----------------------------------------------------------------------------------------------------	----------------------------------------------------------------------------------------------------	----------------------------------------------------------------------------------------------------	----------------------------------------------------------------------------------------------------	-----------------------------------------------C--AAGAGGATGAGAGACTC---------------------------------	----------------------------------------------------------------------------------------------------	----------------------------------------------------------------------------------------------------	----------------------------------------------------------------------------------------------------	----------------------------------------------------------------------------------------------------	----------------------------------------------------------------------------------------------------	----------------------------------------------------------------------------------------------------	----------------------------------------------------------------------------------------------------	---------------------------------------------------------------------------------------------CAAAGAGG	AGTGGAGGCTATTCATCCAAAAAAGAGTGGAGGTTCTTCTAATACTCCTCTT-----------------GAGAGACTTGTTCGTGTCTGGTGTCCGTGTT	A-TCT-----------------------------------------------------------------------------------------------	-------------------------------------------------TTAATATTCATTTAAAGAAGAGTGGAGCCTCTTCTAATACTCCTAAAGAGG	AGGAGAGACTTGTTCGTGTCTGATGTCCGTGTTATCT---------------------------------------------------------------	----------------------------------------------------------------------------------------------------	----------------------------------------------------------------------------------------------------	----------------------------------------------------------------------------------------------------	----------------------------------------------------------------------------------------------------	----------------------------------------------------------------------------------------------------
B-8
Pf 17	GCTAGGCTTAGATACTTCATCTTCTGCAAAGAGTTACCTGTGGTAAGCA----TTTTTTTTGCTTGTTACTTTTTT---ATGTCTG---TATC-------	---GGA--CCG--------------------TGTCACTCTAATACTCATCCGAAAAG-----------------------------------AAGTGGAA	GCTTGTC------TTTATCTGGTGTCT-------------------GTGTCAGTCTAATACTCATCCGAA------------------------------	--------------------------------------------------------------------TCCGAAGAAGAGTGGAGGTTTGTCTGT-ATCT	CTAATATTTAACCAAAGAGGAGAG----------------------------------------------------------------------------	----------ACTTGTCTAATACTCTCTGGTG-------TCT---------GTAT------------------GAGTCTAATACTCATCCGAAGAAGAGT	------------------------------------------------------GGAGAAGAGTGGAGGCTTGAGGTGTCT-------------------	----------------------------------------------------------------------------------------------------	--------GTGTAAGTCTAATATTCATC--------------------CAAAGAGG--------------------------------------------	-----------------------------------------------------------------------------AGTGGAGGCTCTTCTAATACTC-	TCA---------AGA-----GGAGGAGAGAC----------TTGTT------TGTGTTTGGTGTCC-----------------------GTTTTA-----	----------------------------------------------------------------------------------------------------	----------------------------------------------------------------------------------------------------	----------------------------------------------------------------------------------------------------	----------------------------------------------------------------------------------------------------	----------------------------------------------------------------------------------------------------	----------------------------------------------------------------------------------------------------	----------------------------------------------------------------------------------------------------	-------------------------------------TCTG-----------------T---GTAAGTCTAATATTCATCTAAAGAGG--------AGTG	AAGGCTCTTCTAATACTCCT--------------------------------------------------------------------------------	----------------------------------------------------------------------------------------------------	----------------------------------------------------------------------------------------------------	----------------------------------------------------------------------------------------------------	----------------------------------------------------------------------------------------------------	----------------------------------------------------------------------------------------------------	----------------------------------------------------------------------------------------------------	----------------------------------------------------------------------------------------------------	----------------------------------------------------------------------------------------------------	----------------------------------------------------------------------------------------------------	----------------------------------------------------------------------------------------------------	----------------------------------------------------------------------------------------------------	-----------------------------------------------C--AAGAGGATGAGAGACTC---------------------------------	----------------------------------------------------------------------------------------------------	----------------------------------------------------------------------------------------------------	----------------------------------------------------------------------------------------------------	----------------------------------------------------------------------------------------------------	----------------------------------------------------------------------------------------------------	----------------------------------------------------------------------------------------------------	----------------------------------------------------------------------------------------------------	---------------------------------------------------------------------------------------------CAAAGAGG	AGTGGAGGCTATTCATCCAAAGAAGAGTGGAGGTTCTTCTAATACTCCTCTTACTCCTCTT--------GAGAGACTTGTTCGTGTCTGATGTCCGTGTT	A-TCT-----------------------------------------------------------------------------------------------	----------------------------------------------------------------------------------------------------	----------------------------------------------------------------------------------------------------	----------------------------------------------------------------------------------------------------	----------------------------------------------------------------------------------------------------	----------------------------------------------------------------------------------------------------	----------------------------------------------------------------------------------------------------	----------------------------------------------------------------------------------------------------
Pf 46	GCTAGGCTTAGATACTTCATCTTCTGCAAAGAGTTACCTGTGGTAAGCA----TTTTTTTTGCTTGTTACTTTTTT---ATGTCTG---TATC-------	---GGA--CCG--------------------TGTCACTCTAATACTCATCCGAAAAG-----------------------------------AAATGGAA	GCTTGTC------TTTATCTGGTGTCT-------------------GTGTCAGTCTAATACTCATCCGAA------------------------------	--------------------------------------------------------------------TCCGAAGAAGAGTGGAGGTTTGTCTGT-ATCT	CTAATATTTAACCAAAGAGGAGAG----------------------------------------------------------------------------	----------ACTTGTCTAATACTCTCTGGTG-------TCT---------GTAT------------------GAGTCTAATACTCATCCGAAGAAGAGT	------------------------------------------------------GGAG----------GCTTGA--------------------------	----------------------------------------------------------------------------------------------------	--------GTGTAAGTCTAATATTCATC--------------------CAAAGAGG--------------------------------------------	-----------------------------------------------------------------------------AGTGAAGGCTCTTCTAATACTCC	TTA---------AGA-----GGAGGAGAGAC----------TTGTT------CGTGTCTGGTGTCC-----------------------GTGTTA-----	----------------------------------------------------------------------------------------------------	----------------------------------------------------------------------------------------------------	----------------------------------------------------------------------------------------------------	----------------------------------------------------------------------------------------------------	----------------------------------------------------------------------------------------------------	----------------------------------------------------------------------------------------------------	----------------------------------------------------------------------------------------------------	-------------------------------------TCTG-----------------T---GTAAGTCTAATATTCATCCAAAGAGG--------AGTG	GAGGCTCTTCTAATACTC-T--------------------------------------------------------------------------------	----------------------------------------------------------------------------------------------------	----------------------------------------------------------------------------------------------------	----------------------------------------------------------------------------------------------------	----------------------------------------------------------------------------------------------------	----------------------------------------------------------------------------------------------------	----------------------------------------------------------------------------------------------------	----------------------------------------------------------------------------------------------------	----------------------------------------------------------------------------------------------------	----------------------------------------------------------------------------------------------------	----------------------------------------------------------------------------------------------------	----------------------------------------------------------------------------------------------------	-----------------------------------------------C--AAGAGGAGGAGAGACTT-GT------------------------------	----------------------------------------------------------------------------------------------------	----------------------------------------------------------------------------------------------------	----------------------------------------------------------------------------------------------------	----------------------------------------------------------------------------------------------------	----------------------------------------------------------------------------------------------------	----------------------------------------------------------------------------------------------------	----------------------------------------------------------------------------------------------------	-----------------------------------------------------------------------------------------------------	---------------------------------------------------------------------GAGAGACTTGTTCGTGTCTGGTGTCCGTGTT	ACTCT	---------------------------------------------------------------------AGTAGAGATTTTT------------------	----------------------------------------------------------------------------------------------------	----------------------------------------------------------------------------------------------------	----------------------------------------------------------------------------------------------------	----------------------------------------------------------------------------------------------------	----------------------------------------------------------------------------------------------------	----------------------------------------------------------------------------------------------------
Pf 66	GCTAGGCTTAGATACTTCATCTTCTGCAAAGAGTTACCTGTGGTAAGCA----TTTTTTTTGCTTGTTACTTTTTT---ATGTCTG---TATC-------	---GGA--ACG--------------------TGTCACTCTAATAGTCATCCGAAAAG-----------------------------------AAGTGGAA	GCTTGTC------TTTATCTGGTGTCT-------------------GTGTCAGTCTAATACTCATCCGAA------------------------------	--------------------------------------------------------------------TCCGAAGAAGAGTGGAGGTTTGTCTGT-ATCT	CTAATATTTAACCAAAGAGGAGAG----------------------------------------------------------------------------	----------ACTTGTCTAATACTCTCTGGGG-------TCTCTGGTGTCTGTAT------------------GAGTCTAATATTCATCCGAAGAAGAGT	------------------------------------------------------GGAG----------GCTTGAGGTGTCT-------------------	----------------------------------------------------------------------------------------------------	----------------------------------------------------------------------------------------------------	----------------------------------------------------------------------------------AGGCTCTTCTAATACTCC	TTA---------AGA-----GGAGGAGAGAC----------TTGTT------CGTGTCTGGTGTCC-----------------------GTGTTA-----	----------------------------------------------------------------------------------------------------	----------------------------------------------------------------------------------------------------	----------------------------------------------------------------------------------------------------	----------------------------------------------------------------------------------------------------	----------------------------------------------------------------------------------------------------	----------------------------------------------------------------------------------------------------	----------------------------------------------------------------------------------------------------	-------------------------------------TCTG-----------------T---GTAAGTCTAATATTCATCCAAAGAGG--------AGT-		----------------------------------------------------------------------------------------------------	----------------------------------------------------------------------------------------------------	----------------------------------------------------------------------------------------------------	----------------------------------------------------------------------------------------------------	----------------------------------------------------------------------------------------------------	----------------------------------------------------------------------------------------------------	----------------------------------------------------------------------------------------------------	----------------------------------------------------------------------------------------------------	----------------------------------------------------------------------------------------------------	----------------------------------------------------------------------------------------------------	----------------------------------------------------------------------------------------------------	----------------------------------------------------------------------------------------------------	----------------------------------------------------------------------------------------------------	----------------------------------------------------------------------------------------------------	----------------------------------------------------------------------------------------------------	----------------------------------------------------------------------------------------------------	----------------------------------------------------------------------------------------------------	----------------------------------------------------------------------------------------------------	----------------------------------------------------------------------------------------------------	-----------------------------------------------------------------------------------------------------	----------------------------------------------------------------------------------------------------	----------------------------------------------------------------------------------------------------	----------------------------------------------------------------------------------------------------	----------------------------------------------------------------------------------------------------	----------------------------------------------------------------------------------------------------	----------------------------------------------------------------------------------------------------	----------------------------------------------------------------------------------------------------	----------------------------------------------------------------------------------------------------	----------------------------------------------------------------------------------------------------
PI 560067	GCTAGGCTTAGATACTTCATCTTCTGCAAAGAGTTACCTGTGGTAAGCA----TTTTTTTTGCTTGTTACTTTTTT---ATGTCTG---TATC-------	---GGA--ACG--------------------TGTCACTCTAATAGTCATCCGAAAAG-----------------------------------AAGTGGAA	GCTTGTC------TTTATCTGGTGTCT-------------------GTGTCAGTCTAATACTCATCCGAA------------------------------	--------------------------------------------------------------------TCCGAAGAAGAGTGGAGGTTTGTCTGT-ATCT	CTAATATTTAACCAAAGAGGAGAG----------------------------------------------------------------------------	----------ACTTGTCTAATACTCTCTGGGG-------TCTCTGGTGTCTGTAT------------------GAGTCTAATATTCATCCGAAGAAGAGT	------------------------------------------------------GGAG----------GCTTGAGGTGTCT-------------------	----------------------------------------------------------------------------------------------------	--------GTGTAAGTCTAATATTCATC--------------------CAAAGAGG--------------------------------------------	-----------------------------------------------------------------------------AGTGAAGGCTCTTCTAATACTCC	TTA---------AGA-----GGAGGAGAGAC----------TTGTT------CGTGTCTGGTGTCC-----------------------GTGTTA-----	----------------------------------------------------------------------------------------------------	----------------------------------------------------------------------------------------------------	----------------------------------------------------------------------------------------------------	----------------------------------------------------------------------------------------------------	----------------------------------------------------------------------------------------------------	----------------------------------------------------------------------------------------------------	----------------------------------------------------------------------------------------------------	-------------------------------------TCTG-----------------T---GTAAGTCTAATATTCATCCAAAGAGG--------AGTG	GAGGCTCTTCTAATACTC-T--------------------------------------------------------------------------------	----------------------------------------------------------------------------------------------------	----------------------------------------------------------------------------------------------------	----------------------------------------------------------------------------------------------------	----------------------------------------------------------------------------------------------------	----------------------------------------------------------------------------------------------------	----------------------------------------------------------------------------------------------------	----------------------------------------------------------------------------------------------------	----------------------------------------------------------------------------------------------------	----------------------------------------------------------------------------------------------------	----------------------------------------------------------------------------------------------------	----------------------------------------------------------------------------------------------------	-----------------------------------------------C--AAGAGGAGgagagactt-gtGAGAGACTTGTTcGTGTcTGGT--------	------------------------------------------------------------GTCCGTGTTA------------------------------	----------------------------------------------------------------------------------------------------	----------------------------------------------------------------------------------------------------	----------------------------------------------------------------------------------------------------	----------------------------------------------------------------------------------------------------	----------------------------------------------------------------------------------------------------	----------------------------------------------------------------------------------------------------	--------------TtTGTGTAAGTCTAATATTCATCTAAAGAGGAGTGgAGgCTCTTCTAATACTCCTCAAGAGGAgGAGAGACTC------CAAAGAGG	AGTGGAG-------------------------GTTCTTGTCAAACTCCTCTT-----------------GAGAGACTTGTTCGTGTCTGATGTCCGTGTT	A-TCT-----------------------------------------------------------------------------------------------	----------------------------------------------------------------------------------------------------	----------------------------------------------------------------------------------------------------	----------------------------------------------------------------------------------------------------	----------------------------------------------------------------------------------------------------	----------------------------------------------------------------------------------------------------	----------------------------------------------------------------------------------------------------	----------------------------------------------------------------------------------------------------
Pf 35	GCTAGGCTTAGATACTTCATCTTCTGCAAAGAGTTACCTGTGGTAAGCA----TTTTTTTTGCTTGTTACTTTTTT---ATGTCTG---TATC-------	---GGA--ACG--------------------TGTCACTCTAATACTCATCCGAAAAG-----------------------------------AAGTGGAA	GTTTGTC------TTTATCGGGTGTCT-------------------GTGTCAGTCTAATACTCATCCGAA------------------------------	--------------------------------------------------------------------TCCGAAGAAGAGTGGAGATTTGTCTGT-ATCT	CTAATATTTAACCAAAGAGGAGAG----------------------------------------------------------------------------	----------ACTTGTCTAATACTCTCTGGTG-------TCT---------GTAT------------------GAGTCTAATACTCATCCGAAGAAGAGT	------------------------------------------------------GGAG----------GCTTGAGGTGTCT-------------------	----------------------------------------------------------------------------------------------------	--------GTGTAAGTCTAATATTCATC--------------------CAAAGAGG--------------------------------------------	-----------------------------------------------------------------------------AATGAAGGCTCTTCTAATACTCC	TTA---------AGA-----GGAGGAGAGAC----------TTGTT------CGTGTCTGGTGTCC-----------------------GTGTTA-----	----------------------------------------------------------------------------------------------------	----------------------------------------------------------------------------------------------------	----------------------------------------------------------------------------------------------------	----------------------------------------------------------------------------------------------------	----------------------------------------------------------------------------------------------------	----------------------------------------------------------------------------------------------------	----------------------------------------------------------------------------------------------------	-------------------------------------TCTG-----------------T---GTAAGTCTAATATTCATCCGAAGAAG--------AGTG	GAGGCT----------------------------------------------------------------------------------------------	----------------------------------------------------------------------------------------------------	----------------------------------------------------------------------------------------------------	----------------------------------------------------------------------------------------------------	----------------------------------------------------------------------------------------------------	----------------------------------------------------------------------------------------------------	----------------------------------------------------------------------------------------------------	----------------------------------------------------------------------------------------------------	----------------------------------------------------------------------------------------------------	----------------------------------------------------------------------------------------------------	----------------------------------------------------------------------------------------------------	-------------------TGAGGTGTCTGTGTAAGTCTAATATTCATCCAAAGAGGAGTGAAGGCTCTTCTAAT-----------ACTCCT--------	-----------------------------------------------T--AAGAGGAGGAGAGACTT-GT-----------TCGTGTCTGGT--------	------------------------------------------------------------GTCCGTGTTA------------------------------	----------------------------------------------------------------------------------------------------	----------------------------------------------------------------------------------------------------	----------------------------------------------------------------------------------------------------	----------------------------------------------------------------------------------------------------	----------------------------------------------------------------------------------------------------	----------------------------------------------------------------------------------------------------	--------------TCTGTGTAAGTCTAATATTCATCCAAAGAGGAGTGGAGGCTCTTCTAATACTC-TCAAGAGGAGGAGAGACTT--------------	--------------------------------------------------GT-----------------GAGAGATTTGTTCGTGTCTGGTGTCCGTGTT	A-TTTGTTATTT----------------------------------------------------------------------------------------	----------------------------------------------------------------------------------------------------	-------------------------------------GTGTAAGTCTAATATTCATCTAAAGAGGAGTGGAGGCTCTTCTAATACTCCTCAAGAGGAGGA	GAGACT----------------------------------------------------------------------------------------------	-------------CCAAAGAGGAGTGGAGG-------------------------TTCTTGTAAAACTCCTCTTGAGAGACTTGTTCGTGTCTGATGTCC	GTATTA------------------------------------------------------------------TCT-------------------------	----------------------------------------------------------------------------------------------------	----------------------------------------------------------------------------------------------------
Pf 92	GCTAGGCTTAGATACTTCATCTTCTGCAAAGAGTTACCTGTGGTAAGCA----TTTTTTTTGCTTGTTACTTTTTT---ATGTCTG---TATC-------	---GGA--ACG--------------------TGTCACTCTAATAGTCATCCGAAAAG-----------------------------------AAGTGGAA	GCTTGTC------TTTAT--GGTGTCT-------------------GTGTCAGTCTAATACTCATCCGAA------------------------------	--------------------------------------------------------------------TCCGAAGAAGAGTGGAGGTTTGTCTGT-ATCT	CTAATATTTAACCAAAGAGGAGAG----------------------------------------------------------------------------	----------ACTTGTCTAATACTCTCTGGGG-------TCTCTGGTGTCTGTAT------------------GAGTCTAATATTCATCCGAAAAAGAGT	------------------------------------------------------GGAG----------GCTTGAGGTGTCT-------------------	----------------------------------------------------------------------------------------------------	--------GTGTAAGTCTAATATTCATC--------------------CAAAGAGG--------------------------------------------	-----------------------------------------------------------------------------AGTGAAGGCTCTTCTAATACTCC	TTA---------AGA-----GGAGGAGAGAC----------TTGTT------CGTGTCTGGTGTCC-----------------------GTGTTA-----	----------------------------------------------------------------------------------------------------	----------------------------------------------------------------------------------------------------	----------------------------------------------------------------------------------------------------	----------------------------------------------------------------------------------------------------	----------------------------------------------------------------------------------------------------	----------------------------------------------------------------------------------------------------	----------------------------------------------------------------------------------------------------	-------------------------------------TCTG-----------------T---GTAAGTCTAATATTCATCCAAAGAGG--------AGTG	GAGGCTCTTCTAATACTC-T--------------------------------------------------------------------------------	----------------------------------------------------------------------------------------------------	----------------------------------------------------------------------------------------------------	----------------------------------------------------------------------------------------------------	----------------------------------------------------------------------------------------------------	----------------------------------------------------------------------------------------------------	----------------------------------------------------------------------------------------------------	----------------------------------------------------------------------------------------------------	----------------------------------------------------------------------------------------------------	----------------------------------------------------------------------------------------------------	----------------------------------------------------------------------------------------------------	----------------------------------------------------------------------------------------------------	-----------------------------------------------C--AAGAGGAGGAGAGACTT-GT------------------------------	----------------------------------------------------------------------------------------------------	----------------------------------------------------------------------------------------------------	----------------------------------------------------------------------------------------------------	----------------------------------------------------------------------------------------------------	----------------------------------------------------------------------------------------------------	----------------------------------------------------------------------------------------------------	----------------------------------------------------------------------------------------------------	-----------------------------------------------------------------------------------------------------	---------------------------------------------------------------------GAGAGACTTGTTCGTGTCTGGTGTCCGTGTT	A-TTT-----------------------------------------------------------------------------------------------	----------------------------------------------------------------------------------------------------	-------------------------------------GTGTAAGTCTAATATTCATCTAAAGAGGAGTGGAGGCTCTTCTAATACTCCTCAAGAGGAGGA	GAGACT----------------------------------------------------------------------------------------------	-------------CCAAAGAGGAGTGGAGG-------------------------TTCTTGTAAAACTCCTCTTGAGAGACTTGTTCGTGTCTGATGTCC	GTATTA------------------------------------------------------------------TCT-------------------------	----------------------------------------------------------------------------------------------------	----------------------------------------------------------------------------------------------------
Pf 40	GCTAGGCTTAGATACTTCATCTTCTGCAAAGAGTTACCTGTGGTAAGCA----TTTTTTTTGCTTGTTACTTTTTT---ATGTCTG---TATC-------	---GGA--ACG--------------------TGTCACTCTAATAGTCATCCGAAAAG-----------------------------------AAGTGGAA	GCTTGTC------TTTATCTGGTGTCT-------------------GTGTCAGTCTAATACTCATCCGAA------------------------------	--------------------------------------------------------------------TCCGAAGAAGAGTGGAGGTTTGTCTGT-ATCT	CTAATATTTAACCAAAGAGGAGAG----------------------------------------------------------------------------	----------ACTTGTCTAATACTCTCTGGGG-------TCTCTGGTGTCTGTAT------------------GAGTCTAATATTCATCCGAAGAAGAGT	------------------------------------------------------GGAG----------GCTTGAGGTGTCT-------------------	----------------------------------------------------------------------------------------------------	--------GTGTAAGTCTAATATTCATC--------------------CAAAGAGG--------------------------------------------	-----------------------------------------------------------------------------AGTGAAGGCTCTTCTAATACTCC	TTA---------AGA-----GGAGGAGAGAC----------TTGTT------CGTGTCTGGTGTCC-----------------------GTGTTA-----	----------------------------------------------------------------------------------------------------	----------------------------------------------------------------------------------------------------	----------------------------------------------------------------------------------------------------	----------------------------------------------------------------------------------------------------	----------------------------------------------------------------------------------------------------	----------------------------------------------------------------------------------------------------	----------------------------------------------------------------------------------------------------	-------------------------------------TTTG-----------------T---GTAAGTCTAATATTCATCTAAAGAGG--------AGTG	GAGGCTCTTCTAATACTCCT--------------------------------------------------------------------------------	----------------------------------------------------------------------------------------------------	----------------------------------------------------------------------------------------------------	----------------------------------------------------------------------------------------------------	----------------------------------------------------------------------------------------------------	----------------------------------------------------------------------------------------------------	----------------------------------------------------------------------------------------------------	----------------------------------------------------------------------------------------------------	----------------------------------------------------------------------------------------------------	----------------------------------------------------------------------------------------------------	----------------------------------------------------------------------------------------------------	----------------------------------------------------------------------------------------------------	-----------------------------------------------C--AAGAGGAGGAGAGACT----------------------------------	----------------------------------------------------------------------------------------------------	----------------------------------------------------------------------------------------------------	----------------------------------------------------------------------------------------------------	----------------------------------------------------------------------------------------------------	----------------------------------------------------------------------------------------------------	----------------------------------------------------------------------------------------------------	----------------------------------------------------------------------------------------------------	-----------------------------------------------------------------------------------------------------	----------------CCAAAGAGGAGTGGAGGTTCTTGTCAAACTCCTCTT-----------------GAGAGACTTGTTCGTGTCTGATGTCCGTGTT	A-TCT-----------------------------------------------------------------------------------------------	-------------------------------------------------TTAATATTCATTTAAAGAGGAGTGGAGGCTCTTCTAATACTCCTAAAGAGG	AGGAGAGACTTGTTCGTGTCTGGTGTCCGTGTTATCTGTGTAAGTCTAATATTCATCCAAAGAGGAGTGGAGGCTCTTCTAATACTC-TCAAGAGGAGGA	GAGACTTGTGAGAGACTTGTTCGTGTCTGGTGTCCGTGTTATTTGTGTAAGTCTAATATTCATCTAAAGAGGAGTGGAGGCTCTTCTAATACTCCTCAAG	AGGAGGAGAGACTCCAAAGAGGAGTGGAGG-------------------------TTCTTGTCAAACTCCTCTTGAGAGACTTGTTCGTGTCTGATGTCC	GTATTA------------------------------------------------------------------TCT-------------------------	----------------------------------------------------------------------------------------------------	----------------------------------------------------------------------------------------------------
Pf 11	GCTAGGCTTAGATACTTCATCTTCTGCAAAGAGTTACCTGTGGTAAGCA----TTTTTTTTGCTTGTTACTTTTTT---ATGTCTG---TATC-------	---GGA--ACG--------------------TGTCACTCTAATACTCATCCGAAAAG-----------------------------------AAGTGGAA	GCTTGTC------TTTATCTGGTGTCT-------------------GTGTCAGTCTAATACTCATCCGAA------------------------------	----------------------------------------------------------------------------------------------------	CTAATATTTAACCAAAGAGGAGAG----------------------------------------------------------------------------	---------------------------------------------------------------------------------------------GAAAAGT	------------------------------------------------------GGAG----------GCTTGAGGTGTCT-------------------	----------------------------------------------------------------------------------------------------	--------GTGTAAGTCTAATATTCATC--------------------CAAAGAGG--------------------------------------------	-----------------------------------------------------------------------------AGTGAAGGCTCTTCTAATACTCC	TTA---------AGA-----GGAGGAGAGAC----------TTGTT------CGTGTCTGGTGTCC-----------------------GTGTTA-----	----------------------------------------------------------------------------------------------------	----------------------------------------------------------------------------------------------------	----------------------------------------------------------------------------------------------------	----------------------------------------------------------------------------------------------------	----------------------------------------------------------------------------------------------------	----------------------------------------------------------------------------------------------------	----------------------------------------------------------------------------------------------------	-------------------------------------TCTG-----------------T---GTAAGTCTAATATTCATCTAAAGAGG--------AGTG	GAGGCTCTTCTAATACTCCT--------------------------------------------------------------------------------	----------------------------------------------------------------------------------------------------	----------------------------------------------------------------------------------------------------	----------------------------------------------------------------------------------------------------	----------------------------------------------------------------------------------------------------	----------------------------------------------------------------------------------------------------	----------------------------------------------------------------------------------------------------	----------------------------------------------------------------------------------------------------	----------------------------------------------------------------------------------------------------	----------------------------------------------------------------------------------------------------	----------------------------------------------------------------------------------------------------	----------------------------------------------------------------------------------------------------	-----------------------------------------------C--AAGAGGAGGAGAGACT----------------------------------	----------------------------------------------------------------------------------------------------	----------------------------------------------------------------------------------------------------	----------------------------------------------------------------------------------------------------	----------------------------------------------------------------------------------------------------	----------------------------------------------------------------------------------------------------	----------------------------------------------------------------------------------------------------	----------------------------------------------------------------------------------------------------	-----------------------------------------------------------------------------------------------------	----------------CCAAAGAGGAGTGGAGGTTCTTGTAAAACTCCTCTT-----------------GAGAGACTTGTTCGTGTCGGATGTCCGTGTT	A-TCT-----------------------------------------------------------------------------------------------	----------------------------------------------------------------------------------------------------	----------------------------------------------------------------------------------------------------	----------------------------------------------------------------------------------------------------	----------------------------------------------------------------------------------------------------	----------------------------------------------------------------------------------------------------	----------------------------------------------------------------------------------------------------	----------------------------------------------------------------------------------------------------
Pf 13	GCTAGGCTTAGATACTTCATCTTCTGCAAAGAGTTACCTGTGGTAAGCA----TTTTTTTTGCTTGTTACTTTTTT---ATGTCTG---TATC-------	---GGA--ACG--------------------TGTCACTCTAATACTCATCCGAAAAG-----------------------------------AAGTGGAA	GCTTGTC------TTTATCTGGTGTCT-------------------GTGTCAGTCTAATACTCATCCGAA------------------------------	--------------------------------------------------------------------TCCGAAGAAGAGTGGAGGTTTGTCTGT-ATCT	CTAATATTTAACCAAAGAGGAGAG----------------------------------------------------------------------------	----------ACTTGTCTAATACTCTCTGGTG-------TCT---------GTAT------------------GAGTCTAATACTCATCCGAAGAAAAGT	------------------------------------------------------GGAG----------GCTTGAGGTGTCT-------------------	----------------------------------------------------------------------------------------------------	--------GTGTAAGTCTAATATTCATC--------------------CAAAGAGG--------------------------------------------	-----------------------------------------------------------------------------AGTGAAGGCTCTTCTAATACTCC	TTA---------AGA-----GGAGGAGAGAC----------TTGTT------CGTGTCTGGTGTCC-----------------------GTGTTA-----	----------------------------------------------------------------------------------------------------	----------------------------------------------------------------------------------------------------	----------------------------------------------------------------------------------------------------	----------------------------------------------------------------------------------------------------	----------------------------------------------------------------------------------------------------	----------------------------------------------------------------------------------------------------	----------------------------------------------------------------------------------------------------	-------------------------------------TCTG-----------------T---GTAAGTCTAATATTCATCTAAAGAGG--------AGTG	GAGG--CTT-------------------------------------------------------------------------------------------	----------------------------------------------------------------------------------------------------	----------------------------------------------------------------------------------------------------	----------------------------------------------------------------------------------------------------	----------------------------------------------------------------------------------------------------	----------------------------------------------------------------------------------------------------	----------------------------------------------------------------------------------------------------	----------------------------------------------------------------------------------------------------	----------------------------------------------------------------------------------------------------	----------------------------------------------------------------------------------------------------	----------------------------------------------------------------------------------------------------	----------------------------------------------------------------------------------------------------	-----------------------------------------------------------------GT-GT-----------TCGTGTCTGGT--------	------------------------------------------------------------GTCCGTGTTA------------------------------	----------------------------------------------------------------------------------------------------	----------------------------------------------------------------------------------------------------	----------------------------------------------------------------------------------------------------	----------------------------------------------------------------------------------------------------	----------------------------------------------------------------------------------------------------	----------------------------------------------------------------------------------------------------	--------------TCTGTGTAAGTCTAATATTCATCTAAAGAGGAGTGGAGGCTCTTCTAATACTCCTCAAGAGGAGGAGAGACTC------CAAAGAGG	AGTGGAG-------------------------GTTCTTGTAAAACTCCTCTT-----------------GAGAGACTTGTTCGTGTCGGATGTCCGTGTT	A-TCT-----------------------------------------------------------------------------------------------	----------------------------------------------------------------------------------------------------	----------------------------------------------------------------------------------------------------	----------------------------------------------------------------------------------------------------	----------------------------------------------------------------------------------------------------	----------------------------------------------------------------------------------------------------	----------------------------------------------------------------------------------------------------	----------------------------------------------------------------------------------------------------
Pf 95	GCTAGGCTTAGATACTTCATCTTCTGCAAAGAGTTACCTGTGGTAAGCA----TTTTTTTTGCTTGTTACTTTTTT---ATGTCTG---TATC-------	---GGA--ACG--------------------TGTCACTCTAATACTCATCCGAAAAG-----------------------------------AAGTGGAA	GCTTGTC------TTTATCTGGTGTCT-------------------GTGTCAGTCTAATACTCATCCGAA------------------------------	--------------------------------------------------------------------TCCGAAGAAGAGTGGAGGTTTGTCTGT-ATCT	CTAATATTTAACCAAAGAGGAGAG----------------------------------------------------------------------------	----------ACTTGTCTAATACTCTCTGGTG-------TCT---------GTAT------------------GAGTCTAATACTCATCCGAAGAAAAGT	------------------------------------------------------GGAG----------GCTTGAGGTGTCT-------------------	----------------------------------------------------------------------------------------------------	--------GTGTAAGTCTAATATTCATC--------------------CAAAGAGG--------------------------------------------	-----------------------------------------------------------------------------AGTGAAGGCTCTTCTAATACTCC	TTA---------AGA-----GGAGGAGAGAC----------TTGTT------CGT---------------------------------------------	----------------------------------------------------------------------------------------------------	----------------------------------------------------------------------------------------------------	----------------------------------------------------------------------------------------------------	----------------------------------------------------------------------------------------------------	----------------------------------------------------------------------------------------------------	----------------------------------------------------------------------------------------------------	----------------------------------------------------------------------------------------------------	----------------------------------------------------------------------------------------------------	----------------------------------------------------------------------------------------------------	----------------------------------------------------------------------------------------------------	----------------------------------------------------------------------------------------------------	----------------------------------------------------------------------------------------------------	----------------------------------------------------------------------------------------------------	----------------------------------------------------------------------------------------------------	----------------------------------------------------------------------------------------------------	----------------------------------------------------------------------------------------------------	----------------------------------------------------------------------------------------------------	----------------------------------------------------------------------------------------------------	----------------------------------------------------------------------------------------------------	----------------------------------------------------------------------------------------------------	----------------------------------------------------------------------------------------------------	----------------------------------------------------------------------------------------------------	----------------------------------------------------------------------------------------------------	----------------------------------------------------------------------------------------------------	----------------------------------------------------------------------------------------------------	----------------------------------------------------------------------------------------------------	----------------------------------------------------------------------------------------------------	----------------------------------------------------------------------------------------------------	------------------------------------------------------------------------------GAGAGACTC------CAAAGAGG	AGTGGAG-------------------------GTTCTTGTAAAACTCCTCTT-----------------GAGAGACTTGTTCGTGTCGGATGTCCGTGTT	A-TCT-----------------------------------------------------------------------------------------------	----------------------------------------------------------------------------------------------------	----------------------------------------------------------------------------------------------------	----------------------------------------------------------------------------------------------------	----------------------------------------------------------------------------------------------------	----------------------------------------------------------------------------------------------------	----------------------------------------------------------------------------------------------------	----------------------------------------------------------------------------------------------------
PI 560065	GCTAGGCTTAGATACTTCATCTTCTGCAAAGAGTTACCTGTGGTAAGCA----TTTTTTTTGCTTGTTACTTTTTT---ATGTCTG---TATC-------	---GGA--ACG--------------------TGTCACTCTAATACTCATCCGAAAAG-----------------------------------AAGTGGAA	GCTTGTC------TTTATCTGGTGTCT-------------------GTGTCAGTCTAATACTCATCCGAA------------------------------	--------------------------------------------------------------------TCCGAAGAAGAGTGGAGGTTTGTCTGT-ATCT	CTAATATTTAACCAAAGAGGAGAG----------------------------------------------------------------------------	----------ACTTGTCTAATACTCTCTGGTG-------TCT---------GTAT------------------GAGTCTAATACTCATCCGAAGAAAAGT	------------------------------------------------------GGAG----------GCTTGAGGTGTCT-------------------	----------------------------------------------------------------------------------------------------	--------GTGTAAGTCTAATATTCATC--------------------CAAAGAGG--------------------------------------------	-----------------------------------------------------------------------------AGTGAAGGCTCTTCTAATACTCC	TTA---------AGA-----GGAGGAGAGAC----------TTGTT------CGTGTCTGGTGTCC-----------------------GTGTTA-----	----------------------------------------------------------------------------------------------------	----------------------------------------------------------------------------------------------------	----------------------------------------------------------------------------------------------------	----------------------------------------------------------------------------------------------------	----------------------------------------------------------------------------------------------------	----------------------------------------------------------------------------------------------------	----------------------------------------------------------------------------------------------------	-------------------------------------TCTG-----------------T---GTAAGTCTAATATTCATCTAAAGAGG--------AGTG	GAGGCTCTTCTAATACTCCT--------------------------------------------------------------------------------	----------------------------------------------------------------------------------------------------	----------------------------------------------------------------------------------------------------	----------------------------------------------------------------------------------------------------	----------------------------------------------------------------------------------------------------	----------------------------------------------------------------------------------------------------	----------------------------------------------------------------------------------------------------	----------------------------------------------------------------------------------------------------	----------------------------------------------------------------------------------------------------	----------------------------------------------------------------------------------------------------	----------------------------------------------------------------------------------------------------	----------------------------------------------------------------------------------------------------	-----------------------------------------------C--AAGAGGAGGAGAGACTC---------------------------------	----------------------------------------------------------------------------------------------------	----------------------------------------------------------------------------------------------------	----------------------------------------------------------------------------------------------------	----------------------------------------------------------------------------------------------------	----------------------------------------------------------------------------------------------------	----------------------------------------------------------------------------------------------------	----------------------------------------------------------------------------------------------------	----------------------------------------------------------------------------------------------------	-----------------CAAAGAGGAGTGGAGGTTCTTGTAAAACTCCTCTT-----------------GAGAGACTTGTTCGTGTCGGATGTCCGTGTT	A-TCT-----------------------------------------------------------------------------------------------	----------------------------------------------------------------------------------------------------	----------------------------------------------------------------------------------------------------	----------------------------------------------------------------------------------------------------	----------------------------------------------------------------------------------------------------	----------------------------------------------------------------------------------------------------	----------------------------------------------------------------------------------------------------	----------------------------------------------------------------------------------------------------
B-8 outliers
Pf 94	GCTAGGCTTAGATACTTCATCTTCTGCAAAGAGTTACCTGTGGTAAGCA----TTTTTTTTGCTTGTTACTTTTTT---ATGTCTG---TATC-------	---GGA--CCG--------------------TGTCACTCTAATACTCATCCGAAAAG-----------------------------------AAGTGGAA	GCTTGTC------TTTATCTGGTGTCT-------------------GTGTCAGTCTAATACTCATCCGAA------------------------------	--------------------------------------------------------------------------GAAGAGTGAAGGTTTGTCTGT-----	----------------------------------------------------------------------------------------------------	----------------------------------------CT---------GCAT------------------GAGTCTAATACTCATCCGAAGAAGAGT	------------------------------------------------------GGAG----------GCTTGAGGTGTCT-------------------	----------------------------------------------------------------------------------------------------	--------GTGTAAGTCTAATATTCATC--------------------CAAAGAGG--------------------------------------------	-----------------------------------------------------------------------------AGTGAAGGCTCTTCTAATACTCC	TTA---------AGA-----GGAGGAGAGAC----------TTGTT------CGTGTCTGGTGTCC-----------------------GTGTTA-----	----------------------------------------------------------------------------------------------------	----------------------------------------------------------------------------------------------------	----------------------------------------------------------------------------------------------------	----------------------------------------------------------------------------------------------------	----------------------------------------------------------------------------------------------------	----------------------------------------------------------------------------------------------------	----------------------------------------------------------------------------------------------------	-------------------------------------TCTG---------------------GTAAGTCTAATATTCATCCAAAGAGG--------AGTG	GAGGCTATTCTAATACTCCT--------------------------------------------------------------------------------	----------------------------------------------------------------------------------------------------	----------------------------------------------------------------------------------------------------	----------------------------------------------------------------------------------------------------	----------------------------------------------------------------------------------------------------	----------------------------------------------------------------------------------------------------	----------------------------------------------------------------------------------------------------	----------------------------------------------------------------------------------------------------	----------------------------------------------------------------------------------------------------	----------------------------------------------------------------------------------------------------	----------------------------------------------------------------------------------------------------	----------------------------------------------------------------------------------------------------	-----------------------------------------------C--AGGAGGAGTGGAGACTT-GT-----------T------------------	--------------------------------------------------------------CC------------------------------------	----------------------------------------------------------------------------------------------------	----------------------------------------------------------------------------------------------------	----------------------------------------------------------------------------------------------------	----------------------------------------------------------------------------------------------------	----------------------------------------------------------------------------------------------------	----------------------------------------------------------------------------------------------------	----------------------------------------------------------------CTCCTCAAGAGGAGGAGAGACTC------CAAAGAGG	AGTGGAGGCTATTCATCCAAAAAGGAGTGGAGGTTCTTCTAATACTCCTC-----------AAGAGGAGGAGAGACTTGTTCCTCTCTGA-ATCC-----	----------------------------------------------------------------------------------------------------	--------------------------------------------------------------AAAGAGGAGTGGAGGTTCTTCTAATACTCCTCAAGAGG	AGGAGAGACTTGTTCGTGTCTGATGTCCGTGwTATCT	----------------------------------------------------------------------------------------------------	----------------------------------------------------------------------------------------------------	----------------------------------------------------------------------------------------------------	----------------------------------------------------------------------------------------------------	----------------------------------------------------------------------------------------------------
Pf 101	GCTAGGCTTAGATACTTCATCTTCTGCAAAGAGTTACCTGTGGTAAGCA----TTTTTTTTGCTTGTTACTTTTTT---ATGTCTG---TATC-------	---GGA--CCG--------------------TGTCACTCTAATACTCATCCGAAAAG-----------------------------------AAGTGGAA	GCTTGTC------TTTATCTGGTGTCT-------------------GTGTCAGTCTAATACTCATCCGAA------------------------------	--------------------------------------------------------------------TCCGAAGAAGAGTGGAGGTTTGTCAGT-ATCT	CTAATATTTAACCAAAGAGGAGAG----------------------------------------------------------------------------	----------ACTTGTCTAATACTCTCTGGAG-------TCT---------GTATGCTCTCTGGTGTCTGTATGAGTCTAATACTCATCTCAAGAAGAGT	------------------------------------------------------GGAG----------GCTTGAGGTGTCT-------------------	----------------------------------------------------------------------------------------------------	--------GTGTAAGTCTAATATTCATC--------------------CAAAGAGG--------------------------------------------	-----------------------------------------------------------------------------AGTGAAGGCTCTTCTAATACTCC	TTA---------AGA-----AGAGGAGAGAC----------TTGTT------CGTGTCTGGTGTCC-----------------------GTGTTA-----	----------------------------------------------------------------------------------------------------	----------------------------------------------------------------------------------------------------	----------------------------------------------------------------------------------------------------	----------------------------------------------------------------------------------------------------	----------------------------------------------------------------------------------------------------	----------------------------------------------------------------------------------------------------	----------------------------------------------------------------------------------------------------	-------------------------------------TCTG-----------------T---GTAAGTCTAATATTCATCCAAAGAGG--------AGTG	GAGGCTCTTCTAATACTCCT--------------------------------------------------------------------------------	----------------------------------------------------------------------------------------------------	----------------------------------------------------------------------------------------------------	----------------------------------------------------------------------------------------------------	----------------------------------------------------------------------------------------------------	----------------------------------------------------------------------------------------------------	----------------------------------------------------------------------------------------------------	----------------------------------------------------------------------------------------------------	----------------------------------------------------------------------------------------------------	----------------------------------------------------------------------------------------------------	----------------------------------------------------------------------------------------------------	----------------------------------------------------------------------------------------------------	-----------------------------------------------T--AAGAGGAGGAGAGACTT-GT-----------TCGTGTCTGGT--------	------------------------------------------------------------GTCCGTGTTA------------------------------	----------------------------------------------------------------------------------------------------	----------------------------------------------------------------------------------------------------	----------------------------------------------------------------------------------------------------	----------------------------------------------------------------------------------------------------	----------------------------------------------------------------------------------------------------	----------------------------------------------------------------------------------------------------	--------------TCTGTGTAAGTCTAATATTCATCCAAAGAGGAGTGGAGGCTCTTCTAATACTC-TCAAGAGGAGGAGAGACTT--------------	------------------------------------------------------------------------------GTTTGTGTTTGGTGTCCGTGTT	A-TCT-----------------------------------------------------------------------------------------------	----------------------------------------------------------------------------------------------------	-------------------------------------GTGTAAGTCTAATATTCATCTAAAGAGGAGTGAAGGCTCTTCTAATACTCCTCAAGAGGATGA	GAGACT----------------------------------------------------------------------------------------------	-------------CCAAAGAGGAGTGGAGGCTATTCATCCAAAGAAGTGTGGAGGTTCTTCTAATACTCCTCTTGA------------------------	----------------------------------------------------------------------------------------------------	----------------------------------------------------------------------------------------------------	----------------------------------------------------------------------------------------------------
Hybrid-derived
PI 595941	GCTAGGCTTAGATACTTCATCTTCTGCAAAGAGTTACCTGTGGTAAGCA-----TTTTTTTCCTTGTTACTTTTTT---ATGTTTGTATTATCT------	---GGTGTCCG--------------------TGTCAGTCTAATACTCATCCGAAGAA-----------------------------------GAGTGGAG	GCTTGTC------TGTATCTGGTGTCT-------------------TTGTAAGTC-------CATCCAAA------------------------------	----------------------------------------------------------------------------------------------------	----------------GAGGAG------------------------------------------------------------------------------	---------------------------TGGAGGC-----TCT----------------------------------TCTAATACTCCTCAGAAGAGGAGG	------------------------------------------------------AGAG------------------------------------------	---------------------------------------------------------------------------------------ACTTGTTTGTGTC	TGGTCTCC--------------------------------------------------------------------------------------------	----------------------------------------------------------------------------------------------------	-----------------------------------------------------------------------------------------GTGTTA-----	----------------------------------------------------GAGAG--------------------TGTTA-----------------	---------------------------------------------CTCTAGTAGAG----------------GCTCTTCTAATACTCcTCAAAAGAGGAG	GAGAGA----------CTTG-TTT----------------------GTGTCTGGTCTTCTCCGyGCTATAGAGTGTTACTCTAGtAGAGGCTCTTCTAAT	ACTCCTCAAAAGAGGAGGAGAGACTTGTTTGTGTCTGGTC---TCCGT-CTGGACTCCGTGTTCTAG---------------------------------	---------------------------------------------------------------------------------AGTGTTACTCTAGAGAGGA	GGTTTGTCTAATACTCAT--CCGAAGAAGAGTGGAGGCTTGTCTGTATCTGGT----GTCCGT-------------------------------------	----------------------------------------------------------------------------------------------------	--------------------------------------------------------------GTAAGTCTAATATTCATCC-------------------	----------------------------------------------------------------------------------------------------	----------------------------------------------------------------------------------------------------	----------------------------------------------------------------------------------------------------	----------------------------------------------------------------------------------------------------	----------------------------------------------------------------------------------------------------	----------------------------------------------------------------------------------------------------	----------------------------------------------------------------------------------------------------	----------------------------------------------------------------------------------------------------	------AAAGAGGAGTGGAGACTCTTCTAATACTCCTC--------------------------------------------------------------	----------------------------------------------------------------------------------------------------	----------------------------------------------------------------------------------------------------	----------------------------------------------------------------------------------------------------	---------------------------------------------------------------------------------------CTGGT--------	------------------------------------------------------------CTCCGTGT--------------------------------	----------------------------------------------------------------------------------------------------	----------------------------------------------------------------------------------------------------	----------------------------------------------------------------------------------------------------	----------------------------------------------------------------------------------------------------	----------------------------------------------------------------------------------------------------	----------------------------------------------------------------------------------------------------	----------------------------------------------------------------------------------------------------	----------------------------------------------------------------------------------------------------	----------------------------------------------------------------------------------------------------	----------------------------------------------------------------------------------------------------	----------------------------------------------------------------------------------------------------	----------------------------------------------------------------------------------------------------	----------------------------------------------------------------------------------------------------	----TAGAGAGTGTTATT-CTAGTAGAGGCTCTTCTAATACTCCTCAGAAGAGGAGGAGAGACTTGTTTGTGTCT-----------TAGAGAGTGTTATT	TGTATTAGAGGCTCTTCTAATACTCCTCAGAAGAGGAGGAGAGACTTGTTTGTGTCT-----------TAGAGAGTGTTATTTGTA--------------	-------------------------------------------------TTAGAGGCTCTTCTAATACTCCTCAGAAGAGGAGGAGAGACTTGTTTGTGT
SATIVUM
W6-26109	GCTAGGCTTAGATACTTCATCTTCTGCAAAGAGTTACCTGTGGTAAGCA----TTTTTTTTCCTTGTTACTTTTTT---ATATCTG---TATTT------	---GGTGTCCT--------------------TGTCTGTCTAATACTCATCCAAAGAA-----------------------------------AAGTGGAG	GCTTGTC------T--------------------------------------GTCTAATACTCATCCGAA------------------------------	--------------------------------------------------------------------------GAAGAGTGGAAGTTTGTCTGT-ATCT		----------------------------------------------------------------------------------------------------	----------------------------------------------------------------------------------------------------	----------------------------------------------------------------------------------------------------	-GGTGTGCGTGTAAGTCTAATATTCATCGTGTAAGTCTAATATTCATCCAAAGAGG--------------------------------------------	-------AGTGG----------------------------------------------------------------------AGACTCTTCTAATACTCt	TCA-------GAAGAGAAGA-GTGGA-AG-T----------TTGTC------TGTATCTGGTGTGC----------------------------------	----------------------------------------------------------------------------------------------------	----------------------------------------------------------------------------------------------------	----------------------------------------------------------------------------------------------------	----------------------------------------------------------------------------------------------------	----------------------------------------------------------------------------------------------------	----------------------------------------------------------------------------------------------------	----------------------------------------------------------------------------------------------------	----------------------------------------GCATAAGTCTAATATTCATCGCGTAAGTCTAATATTCATCCAAAGAGG--------AGTG	GAGACTCTTCTAATACTCCT-----------------------------------------------------------CAGTAGAGGAGGAGAGACTT-	---------------------------------------------------------------------GTCTAAAACTCATCCGAAGAAGAGTGGAGGT	GTCCGAGTAAGTCTAATATTCATCCAAAGAGGAGTGGAGACTCTTCTAATACACCTCAGAAGAGGAGGAGAGACTTGTCTAAAACTCATCCGAAGAAGAGT	GGAGGTGTCCGCGTAAGTCTAATATTCATCCAAAGAGGAGTGGAGGCTCTTCTAATACaCCTCAGAAGAGAAGGAGAGACTTGTCTAAAACTCATCCGAA	GAAGAGTGGAGGTGTCCGCGTAAGTCTAATATTCATCCAAAGAGGAGTGGAGACTCTTCTAATACTCCTCAGAAGAGGAGGAGAGACTT-----------	-----------------GTCTAAAACTCATCCGAAGAAGAGTGGAGGCTTGTCTGTATCTGGTGTCCGTGTAAGTCTAATATTCATCC------------	----------------------------------------------------------------------------------------------------	----------------------------------------------------------------------------------------------------	------AAAGAGGAGTGGAGACTCTTCTAATACTCCTCA-------------------------------------------------------------	----------------------------------------------------------------------------------------------------	----------------------------------------------------------------------------------------------------	----------------------------------------------------------------------------------------------------	-----------------------------------------------G--AAGAGGAGGAGAGACTT-GT-----------TTGTGTCTGGT--------	------------------------------------------------------------GTCCGTCT--------------------------------	----------------------------------------------------------------------------------------------------	----------------------------------------CAG---------------------------------------------------------	----------------------------------------------------------------------------------------------------	----------------------------------------------------------------------------------------------------	----------------------------------------------------------------------------------------------------	----------------------------------------------------------------------------------------------------	----------------------------------------------------------------------------------------------------	----------------------------------------------------------------------------------------------------	--TCT-------AGTAGAGGCTCTTCTAATACTCATCAGAAGAGGAGGAGAGACTTGTTTGTGTCTGGTGTCCGTCTCAGTCTAGTAGAGGCTCTTCTAA	TACTCCTCAGAAGAAGAGGAGAGACTTGTTTGTGTCTGGTGTCCGTGTC---------------------------------------------------	----------------------------------------------------------------------------------------------------	----------------------------------------------------------------------------------------------------	----------------------------------------------------------------------------------------------------	----------------------------------------------------------------------------------------------------	----------------------------------------------------------------------------------------------------	----------------------------------------------------------------------------------------------------
JI 261	GCTAGGCTTAGATACTTCATCTTCTGCAAAGAGTTACCTGTGGTAAGCA----TTTTTTTTCCTTGTTACTTTTTT---ATATCTG---TATTT------	---GGTGTCCG--------------------TGTCAGTCTAATACTCATCCGAAAAG-----------------------------------AAGTGGAA	GCTTGTC------TTTATCTGGTGTCCTTGTCTTTATCTGGTGTCCGTGTCAGTCTAATACTCATCCGAA------------------------------	--------------------------------------------------------------------------GAAGAGTGGAGGTTTGTCTCT-ATCT	C---------------------------------------------------------------------------------------------------	---------------------------TGGTG-------TCT----------------------------------------------------------	----------------------------------------------------------------------------------------------------	----------------------------------------------------GTGTCCGTCTAATACTCATCTGAAGAAGAGTGGAGGCTTGT-------	-GG-------------------------------------------------------------------------------------------------	----------------------------------------------------------------------------------AAGCTTGTCT--------	-----------------------------------------------------CTATCTGGTGTCT-----------------------GTGT-------	----------------------------------------------------------------------------------------------------	-------------------------------------------CA-------------------------------------------------------	----------------------------------------------------------------------------------------------------	----------------------------------------------------------------------------------------------------	----------------------------------------------------------------------------------------------------	----------------------------------------------------------------------------------------------------	----------------------------------------------------------------------------------------------------	----------------------------------------------------------------------------------------------------	----------------------------------------------------------------------------------------------------	----------------------------------------------------------------------------------------------------	----------------------------------------------------------------------------------------------------	----------------------------------------------------------------------------------------------------	----------------------------------------------------------------------------------------------------	-----------------GTCTAATACTCATCCGAAGAAGAGTGGAGGTTTATCTCTATCTGGTGTCTGGGTCCGTCTAATACTCATCCGTCTAATACTCA	TCCGAAGAAGAATGGAGGCTTGT----------CTGTATCTGGTGTCTGGGTCAGTCTAATACTCATCCGAAGAAGAGTGGAGGTTTGTCTGTATCTGGT	GTCCGTGTAAGTCTAATATTCATCC---------------------------------------------------------------------------	------AAAGAGGAGTGGAGGCTCTTCTAATACTCCTCA-------------------------------------------------------------	----------------------------------------------------------------------------------------------------	----------------------------------------------------------------------------------------------------	----------------------------------------------------------------------------------------------------	-----------------------------------------------G--AAGAGGAGGAGAGACTT-GT-----------TTGTGTCTGGT--------	------------------------------------------------------------ATCCAT----------------------------------	----------------------------------------------------------------------------------------------------	----------------------------------------------------------------------------------------------------	----------------------------------------------------------------------------------------------------	----------------------------------------------------------------------------------------------------	----------------------------------------------------------------------------------------------------	----------------------------------------------------------------------------------------------------	----------------------------------------------------------------------------------------------------	-------------------------------------------------------------------------------------------------GTT	ACTCT-------AGTAGAGGCTCTTCTAATACTCATTAGAAGAGGAGGAGAGACTTGTTTGTGTCTGGTATCCATGTT----------------------	----------------------------------------------------------------------------------------------------	----------------------------------------------------------------------------------------------------	----------------------------------------------------------------------------------------------------	----------------------------------------------------------------------------------------------------	----------------------------------------------------------------------------------------------------	----------------------------------------------------------------------------------------------------	----------------------------------------------------------------------------------------------------
PI 344004	GCTAGGCTTAGATACTTCATCTTCTGCAAAGAGTTACCTGTGGTAAGCA-----TTTTTTTCCTTGTTACTTTTTT---ATATCTG---TATTT------	---GGTGTCCG--------------------TGTCCGTCTAATACTCATCTGAAAAG-----------------------------------AAGTGGAA	GCTTGTC------TTTATCTGGTGTCT-------------------TTGTCTGTCTAATACTCAT-----------------------------------	--------------------------------------------------------------------------------------------TCT--TCT	AAATA---CATCCGAAGAAGAG------------------------------------------------------------------------------	---------------------------TGGAGGC-----TT---------------------------------------------------------GT	------------------------------------------------------GGAA----------GCTTGT-----CTCTATCTGGTGT--------	--------------------------------------------------CAGTGTCAGTCTAATACTCATCCGAAGAAGAGTGGAGGCTTGTCTCTATC	TGGTGTCTGGGTCAGTCTAATACTCATC--------------------CGATGAAG--------------------------------------------	-------AGTGG----------------------------------------------------------------------AAGCTTGTCT--------	-----------------------------------------------------CTATCTGGTGTCT-----------------------GGGT-------	----------------------------------------------------------------------------------------------------	-------------------------------------------CA-------------------------------------------------------	----------------------------------------------------------------------------------------------------	----------------------------------------------------------------------------------------------------	----------------------------------------------------------------------------------------------------	----------------------------------------------------------------------------------------------------	----------------------------------------------------------------------------------------------------	----------------------------------------------------------------------------------------------------	----------------------------------------------------------------------------------------------------	----------------------------------------------------------------------------------------------------	----------------------------------------------------------------------------------------------------	----------------------------------------------------------------------------------------------------	----------------------------------------------------------------------------------------------------	-----------------GTCTAATACTCATCCGAAGAAGAATGGAGGCTTGTTTCTATCTGGTGTCTGGGTCAGTCTAATACTCATCCGTCTAATACTCA	TCTGAAGAAGAGTGGAGGCTTGTGGAAGCTTGTCTCTATCTGGTGTCCGTGTCAGTCTAATACTCATCCGAAGAAGAGTGGAGACTTGTCTCTATCTGGT	GTCTGTGTCCGTCTAATACTCATCCGAAGAAGAGTGGAGGCTTGTGGAAGCTTGTCTCTATCTGGTGTCCGTGTCAGTCTAATACTCATCCGTCTAATAC	TCATCCGAAGAA----------------------------------------------------------------------------------------	-TATCTGGTGTTTGGGTCAGTCTAAT--------------------------------------------------------------------------	----------------------------------------------------------------------------ACTCATCC-GAAGAAGAG------	---TGGAGGCTTGTCTGTATCTGGTGTCCGTGTAAGTCTAATATTCATCCAAAGAGGAGTGGAGGCTCTTCTAAT-----------ATTCCT--------	-----------------------------------------------CAGAAGAGGAGGAGAGACTT-GT-----------TTGTGTCTGGT--------	------------------------------------------------------------GTCCGT----------------------------------	----------------------------------------------------------------------------------------------------	----------------------------------------------------------------------------------------------------	----------------------------------------------------------------------------------------------------	----------------------------------------------------------------------------------------------------	----------------------------------------------------------------------------------------------------	----------------------------------------------------------------------------------------------------	----------------------------------------------------------------------------------------------------	-------------------------------------------------------------------------------------------------GTT	ACTCT-------AGTAGAGGTTCTTCTAATACTCATCAGAAGAGGAGGAGAGACTTGTTTGTGTCTGGTGTCCGTGTTATTCTAGTAGAGGCTCTTCTAA	TACTCATCAGAAGAGGAGGAGAGATTTGTTTGTGTCTGGTGTCCG	----------------------------------------------------------------------------------------------------	----------------------------------------------------------------------------------------------------	----------------------------------------------------------------------------------------------------	----------------------------------------------------------------------------------------------------	----------------------------------------------------------------------------------------------------	----------------------------------------------------------------------------------------------------
W6-2060	GCTAGGCTTAGATACTTCATCTTCTGCAAAGAGTTACCTGTGGTAAGCA----TTTTTTTTCCTTGTTACTTTTTTT--ATGTCTG---TATCC------	---GGTGCCCG--------------------TTTCAGTCTAATACTCATCCGAAAAG-----------------------------------AAGTGGA-	-------------TGTATCTGGTGCCC-------------------GTGTCAGTCTAATACTCATCCGAAAAGAAGTGGATGTATCTGGTGCCCGTGTCA	GTCTAATACTCATCCGAAAAGAAGTGGAAGCTTGTCTCTATCTGGTGCCCGTGTCAGTCTAATACTCATCCGAAAAGAAGTGGA----------------	----------------------------------------------------------------------------------------------------	----------------------------------------------------------------------------------------------------	------------------------------------------------------AG-------------CTTGT-----CTCTATCTGGTGT--------	--------------------------------------------------CTGTGTCAGTCTAATATTCATCCGAAGAAGAG------------------	------------------------------------------------CAA-GAAG--------------------------------------------	-------AGTGG----------------------------------------------------------------------AAGCTTGTCT--------	----------------------------------------------------------------------------------------------------	----------------------------------------------------------------------------------------------------	----------------------------------------------------------------------------------------------------	----------------------------------------------------------------------------------------------------	----------------------------------------------------------------------------------------------------	----------------------------------------------------------------------------------------------------	----------------------------------------------------------------------------------------------------	----------------------------------------------------------------------------------------------------	----------------------------------------------------------------------------------------------------	----------------------------------------------------------------------------------------------------	----GTATCTGGTGTCCA----------------------------------------------------------------------------------	----------------------------------------------------------------------------------------------------	----------------------------------------------------------------------------------------------------	----------------------------------------------------------------------------------------------------	-----------------GTCTAATACTCATCCGAAAAGAAGTGGAAGCTTGTCTC---------------------------------------------	----------------------------------------------------------------------------------------------------	----------------------------------------------------------------------------------------------------	----------------------------------------------------------------------------------------------------	-TATCTGGTGTCTGTGTCAGTCTAAT--------------------------------------------------------------------------	----------------------------------------------------------------------------ATTCATCC-GAAGAAGAGCAAGAA	GAGTGGAGGCTTGTCTGTATCTGGTGTCCGTGTAAGTCTAATATTCATCCAAAGAGGAGTGGAGGCTCTTATAAT-----------ACTCCT--------	-----------------------------------------------CAGAAGAGGAGGAGAGACTT-GT-----------TTGTGTCTGGT--------	------------------------------------------------------------GTCCGT----------------------------------	----------------------------------------------------------------------------------------------------	----------------------------------------------------------------------------------------------------	----------------------------------------------------------------------------------------------------	----------------------------------------------------------------------------------------------------	----------------------------------------------------------------------------------------------------	----------------------------------------------------------------------------------------------------	----------------------------------------------------------------------------------------------------	----------------------------------------------------------------------------------------------------	----------------------------------------------------------------------------------------------------	----------------------------------------------------------------------------------------------------	----------------------------------------------------------------------------------------------------	----------------------------------------------------------------------------------------------------	----------------------------------------------------------------------------------------------------	----------------------------------------------------------------------------------------------------	----------------------------------------------------------------------------------------------------	----------------------------------------------------------------------------------------------------
PI 639955	????????????????????????????????????????????????????????????????????????????????????????????????????	????????????????????????????????????????????????????????????????????????????????????????????????????	????????????????????????????????????????????????????????????????????????????????????????????????????	????????????????????????????????????????????????????????????????????????????????????????????????????	????????????????????????????????????????????????????????????????????????????????????????????????????	???????????????????????????????????????TCT----------------------------------TCTAATACTCTTCAGAAGAGGAGG	------------------------------------------------------AGAG----------ACTTG-----TTTGTGTCTGGTGT--------	--------------------------------------------------CCGTGTCAGTCTAATA----------------------------------	----------------------------------------------------------------------------------------------------	-----------G----------------------------------------------------------------------AGGCTTTTCTAATATTCA	TCA-------GAAGA-----GGAGGAGAGACGAAGAGAGACTTGTT------TGTGTCTGGTGTCC-----------------------GTGT-------	----------------------------------------------------------------------------------------------------	-------------------------------------------CAGTCT---AGAG----------------GCTTTTCTAATATTCATCAGAAGAGGAG	GAGAGACGAAGAGAGACTTG-TTT----------------------------------------------------------------------------	----------------------------------------------------------------------------------------------------	----------------------------------------------------------------------------------------------------	----------------------------------------------------------------------------------------------------	----------------------------------------------------------------------------------------------------	----------------------------------------------------------------------------------------------------	----------------------------------------------------------------------------------------------------	----------------------------------------------------------------------------------------------------	----------------------------------------------------------------------------------------------------	----------------------------------------------------------------------------------------------------	----------------------------------------------------------------------------------------------------	----------------------------------------------------------------------------------------------------	----------------------------------------------------------------------------------------------------	----------------------------------------------------------------------------------------------------	----------------------------------------------------------------------------------------------------	----------------------------------------------------------------------------------------------------	----------------------------------------------------------------------------------------------------	----------------------------------------------------------------------------------------------------	----------------------------------------------------------------------------------------------------	----------------------------------------------------------------------------------------------------	----------------------------------------------------------------------------------------------------	----------------------------------------------------------------------------------------------------	----------------------------------------------------------------------------------------------------	----------------------------------------------------------------------------------------------------	----------------------------------------------------------------------------------------------------	----------------------------------------------------------------------------------------------------	----------------------------------------------------------------------------------------------------	----------------------------------------------------------------------------------------------------	----------------------------------------------------------------------------------------------------	----------------------------------------------------------------------------------------------------	----------------------------------------------------------------------------------------------------	----------------------------------------------------------------------------------------------------	----------------------------------------------------------------------------------------------------	----------------------------------------------------------------------------------------------------	----------------------------------------------------------------------------------------------------	----------------------------------------------------------------------------------------------------
PI 343993	????????????????????????????????????????????????????????????????????????????????????????????????????	????????????????????????????????????????????????????????????????????????????????????????????????????	????????????????????????????????????????????????????????????????????????????????????????????????????	????????????????????????????????????????????????????????????????????????????????????????????????????	????????????????????????????????????????????????????????????????????????????????????????????????????	???????????????????????????TAGAGGC-----TTT----------------------------------TCTAATATTCATCAGAAAAGGAGG	------------------------------------------------------AGAGACGAAGAGAGACTTG-----TTTGTGTCTGGTGT--------	--------------------------------------------------CCGTGTCAGTCT--------------------------------------	----------------------------------------------------------------------------------------------------	-------AATAG----------------------------------------------------------------------AGGCTTTTCTAATATTCA	TCA-------GAAGA-----GGAGGAGAGACGAAGAGAGACTTGTT------TGTGTATGGTGTCC-----------------------GTGT-------	----------------------------------------------------------------------------------------------------	-------------------------------------------GACTCTCGTAGAG----------------GCTTTTCTAATATTCATCCGAAAATGAG	GATAAA----------CTTG-TTT----------------------------------------------------------------------------	----------------------------------------------------------------------------------------------------	----------------------------------------------------------------------------------------------------	----------------------------------------------------------------------------------------------------	----------------------------------------------------------------------------------------------------	----------------------------------------------------------------------------------------------------	----------------------------------------------------------------------------------------------------	----------------------------------------------------------------------------------------------------	----------------------------------------------------------------------------------------------------	----------------------------------------------------------------------------------------------------	----------------------------------------------------------------------------------------------------	----------------------------------------------------------------------------------------------------	----------------------------------------------------------------------------------------------------	----------------------------------------------------------------------------------------------------	----------------------------------------------------------------------------------------------------	----------------------------------------------------------------------------------------------------	----------------------------------------------------------------------------------------------------	----------------------------------------------------------------------------------------------------	----------------------------------------------------------------------------------------------------	----------------------------------------------------------------------------------------------------	----------------------------------------------------------------------------------------------------	----------------------------------------------------------------------------------------------------	----------------------------------------------------------------------------------------------------	----------------------------------------------------------------------------------------------------	----------------------------------------------------------------------------------------------------	----------------------------------------------------------------------------------------------------	----------------------------------------------------------------------------------------------------	----------------------------------------------------------------------------------------------------	----------------------------------------------------------------------------------------------------	----------------------------------------------------------------------------------------------------	----------------------------------------------------------------------------------------------------	----------------------------------------------------------------------------------------------------	----------------------------------------------------------------------------------------------------	----------------------------------------------------------------------------------------------------	----------------------------------------------------------------------------------------------------	----------------------------------------------------------------------------------------------------
PI 120617	GCTAGGCTTAGATACTTCATCTTCTGCAAAGAATTACCTGTGGTAAGCA----TTTTTTTTCCTTGTTACTTTTTT---ATGTCTG---TATCC------	---GGTGCCCG--------------------TGTCAGTCTAATACTCATCCGAAAAG-----------------------------------ATGTGGA-	-------------TGTATCTGGTGTCT-------------------GTGTCAGTCTAATACTCATCCGAAAAGAAGTGGA--------------------	----------------------------------------------------------------------------------------------------	----------------------------------------------------------------------------------------------------	----------------------------------------------------------------------------------------------------	------------------------------------------------------GG-------------TTTG-----TCTCTATCTGGTGT--------	--------------------------------------------------CTGTGTCAGTCTAATACTCATCCGAAGAAGAGTGGAGGCTTGTCTGTATC	TGGTGTCCATATAAGTCTAATATTCATC--------------------CAAAGAGG--------------------------------------------	-------AGTGG----------------------------------------------------------------------AGGCTCTTCTAATACTCC	TCA-------GAAGA-----GGAGGAGAGAC----------TTGTT------TGTGTCTGGTGTCC-----------------------GTCC-------	----------------------------------------------------------------------------------------------------	-------------------------------------------CAGTCTAGTAGAG----------------GCTCTTCTAATACTCTTCAGAAGAGGAG	GAGAGA----------CTTG-TTT----------------------------------------------------------------------------	----------------------------------------------------------------------------------------------------	----------------------------------------------------------------------------------------------------	----------------------------------------------------------------------------------------------------	----------------------------------------------------------------------------------------------------	----------------------------------------------------------------------------------------------------	----------------------------------------------------------------------------------------------------	----------------------------------------------------------------------------------------------------	----------------------------------------------------------------------------------------------------	----------------------------------------------------------------------------------------------------	----------------------------------------------------------------------------------------------------	----------------------------------------------------------------------------------------------------	----------------------------------------------------------------------------------------------------	----------------------------------------------------------------------------------------------------	----------------------------------------------------------------------------------------------------	----------------------------------------------------------------------------------------------------	----------------------------------------------------------------------------------------------------	----------------------------------------------------------------------------------------------------	----------------------------------------------------------------------------------------------------	----------------------------------------------------------------------------------------------------	----------------------------------------------------------------------------------------------------	----------------------------------------------------------------------------------------------------	----------------------------------------------------------------------------------------------------	----------------------------------------------------------------------------------------------------	----------------------------------------------------------------------------------------------------	----------------------------------------------------------------------------------------------------	----------------------------------------------------------------------------------------------------	----------------------------------------------------------------------------------------------------	----------------------------------------------------------------------------------------------------	----------------------------------------------------------------------------------------------------	----------------------------------------------------------------------------------------------------	----------------------------------------------------------------------------------------------------	----------------------------------------------------------------------------------------------------	----------------------------------------------------------------------------------------------------	----------------------------------------------------------------------------------------------------	----------------------------------------------------------------------------------------------------
PI 343992	GCTAGGCTTAGATACTTCATCTTCTGCAAAGAGTTACCTGTGGTAAGCA----TTTTTTTTCCTTGTTACTTTTTT---ATGTCTG---TATCT------	---GGTACCCG--------------------TGTCAGTCTAATACTCGTCCGAAAAG-----------------------------------AAGTGGA-	-------------TGTATCTGGTGCCC-------------------GTGTCATTCTAATACTCATCCGAAAAGAAGTAGA--------------------	----------------------------------------------------------------------------------------------------	----------------------------------------------------------------------------------------------------	----------------------------------------------------------------------------------------------------	------------------------------------------------------AG-------------CTTG-----TCTCTATCTGGTGT--------	--------------------------------------------------CTCTGTCAGTCTAATACTCATCCGAAGAAGAGTGGAGGCTTGTCTGTATC	TGGTGTCCGTGTAAGTCTAATATTCATC--------------------CAAAG-----------------------------------------------	---------TGG----------------------------------------------------------------------AGGCTCTTCTAATACTCC	TCA-------GAAGA-----GGAGGAGAGAC----------TTGTT------TGTGTCTGGTGTCC-----------------------GTGT-------	----------------------------------------------------------------------------------------------------	-------------------------------------------CAGTCTACTAGAG----------------ACTTTTCTAGTATTCATCAGAAGAGGAG	GAGAGACGAAGAGTGATTTG-TTT----------------------------------------------------------------------------	----------------------------------------------------------------------------------------------------	----------------------------------------------------------------------------------------------------	----------------------------------------------------------------------------------------------------	----------------------------------------------------------------------------------------------------	----------------------------------------------------------------------------------------------------	----------------------------------------------------------------------------------------------------	----------------------------------------------------------------------------------------------------	----------------------------------------------------------------------------------------------------	----------------------------------------------------------------------------------------------------	----------------------------------------------------------------------------------------------------	----------------------------------------------------------------------------------------------------	----------------------------------------------------------------------------------------------------	----------------------------------------------------------------------------------------------------	----------------------------------------------------------------------------------------------------	----------------------------------------------------------------------------------------------------	----------------------------------------------------------------------------------------------------	----------------------------------------------------------------------------------------------------	----------------------------------------------------------------------------------------------------	----------------------------------------------------------------------------------------------------	----------------------------------------------------------------------------------------------------	----------------------------------------------------------------------------------------------------	----------------------------------------------------------------------------------------------------	----------------------------------------------------------------------------------------------------	----------------------------------------------------------------------------------------------------	----------------------------------------------------------------------------------------------------	----------------------------------------------------------------------------------------------------	----------------------------------------------------------------------------------------------------	----------------------------------------------------------------------------------------------------	----------------------------------------------------------------------------------------------------	----------------------------------------------------------------------------------------------------	----------------------------------------------------------------------------------------------------	----------------------------------------------------------------------------------------------------	----------------------------------------------------------------------------------------------------	----------------------------------------------------------------------------------------------------	----------------------------------------------------------------------------------------------------
PI 343979	GCTAGGCTTAGATACTTCATCTTCTGCAAAGAGTTACCTGTGGTAAGCA----TTTTTTTTCCTTGTTACTTTTTTT--ATGTCTG---TATCC------	---GGTGCCCG--------------------TTTCAGTCTAATACTCATCCGAAAAG-----------------------------------AAGTGGA-	-------------TGTATCTGGTGCCC-------------------GTGTCACTCTAATACTCATCCGAAAAGAAGTGGATGTATCTGGTGCCCATGTCA	GTCTAATACTCATCCGAAAAGAAGTGGA------------------------------------------------------------------------	----------------------------------------------------------------------------------------------------	----------------------------------------------------------------------------------------------------	------------------------------------------------------AG-------------CTTG-----TCTCTATCTGGTGT--------	--------------------------------------------------CTGTGTCAGTCTAATACTCATCCGAAGAAGAGTGGAGGCTTGTCTGTATC	TGGTGTCCGTGTAAGTCTAATATTCATC--------------------CAAAGAGG--------------------------------------------	-------AGTGG----------------------------------------------------------------------AGGCTCTTCTAATACTCC	TCA-------GAAGA-----AGAGGAGAGAC----------TTGTT------TGTGTCTGGTGTCC-----------------------GTCT-------	----------------------------------------------------------------------------------------------------	-------------------------------------------CAGTCTAGTGGAG----------------GCTCTTCTAATACTCTTCAGAAGAGGAG	GAGAGA----------TTTG-TTT----------------------------------------------------------------------------	----------------------------------------------------------------------------------------------------	----------------------------------------------------------------------------------------------------	----------------------------------------------------------------------------------------------------	----------------------------------------------------------------------------------------------------	----------------------------------------------------------------------------------------------------	----------------------------------------------------------------------------------------------------	----------------------------------------------------------------------------------------------------	----------------------------------------------------------------------------------------------------	----------------------------------------------------------------------------------------------------	----------------------------------------------------------------------------------------------------	----------------------------------------------------------------------------------------------------	----------------------------------------------------------------------------------------------------	----------------------------------------------------------------------------------------------------	----------------------------------------------------------------------------------------------------	----------------------------------------------------------------------------------------------------	----------------------------------------------------------------------------------------------------	----------------------------------------------------------------------------------------------------	----------------------------------------------------------------------------------------------------	----------------------------------------------------------------------------------------------------	----------------------------------------------------------------------------------------------------	----------------------------------------------------------------------------------------------------	----------------------------------------------------------------------------------------------------	----------------------------------------------------------------------------------------------------	----------------------------------------------------------------------------------------------------	----------------------------------------------------------------------------------------------------	----------------------------------------------------------------------------------------------------	----------------------------------------------------------------------------------------------------	----------------------------------------------------------------------------------------------------	----------------------------------------------------------------------------------------------------	----------------------------------------------------------------------------------------------------	----------------------------------------------------------------------------------------------------	----------------------------------------------------------------------------------------------------	----------------------------------------------------------------------------------------------------	----------------------------------------------------------------------------------------------------	----------------------------------------------------------------------------------------------------
L103	GCTAGGCTTAGATACTTCATCTTCTGCAAAGAGTTACCTGTGGTAAGCA----TTTTTTTTCCTTGTTACTTTTTT---ATGTCCG---TATCC------	---GGTGCCCG--------------------TGTCAGTCTAATACTCATCCGAAAAG-----------------------------------AAGTGGA-	-------------TGTATCCGGTGCCC-------------------GTGTCAGTCTAATACTCATCCGAAAAGAAGTGGATGTATCTGGTGTATGTGTCA	GTCTAATACTCATCCGAAAAGAAGTGGA------------------------------------------------------------------------	----------------------------------------------------------------------------------------------------	----------------------------------------------------------------------------------------------------	----------------------------------------------------------------------------------------------------	----------------------------------------------------------------------------------------------TGTATC	TGGTGTCCGTGTAAGTCTAATATTCATC--------------------CAAAGAGG--------------------------------------------	-------AGTGG----------------------------------------------------------------------AGGCT-------------	----------------------------------------------------------------------------------------------------	----------------------------------------------------------------------------------------------------	----------------------------------------------------------------------------TTCTAATACTCTTCAGAAGAGGAG	GAGAGA----------CTTG-TTT----------------------GTGTCTGGTGTCCGT---------------------------------------	----------------------------------------------------------------------------------------------------	----------------------------------------------------------------------------------------------------	----------------------------------------------------------------------------------------------------	----------------------------------------------------------------------------------------------------	----------------------------------------------------------------------------------------------------	----------------------------------------------------------------------------------------------------	----------------------------------------------------------------------------------------------------	----------------------------------------------------------------------------------------------------	----------------------------------------------------------------------------------------------------	----------------------------------------------------------------------------------------------------	----------------------------------------------------------------------------------------------------	----------------------------------------------------------------------------------------------------	----------------------------------------------------------------------------------------------------	----------------------------------------------------------------------------------------------------	----------------------------------------------------------------------------------------------------	----------------------------------------------------------------------------------------------------	----------------------------------------------------------------------------------------------------	----------------------------------------------------------------------------------------------------	----------------------------------------------------------------------------------------------------	----------------------------------------------------------------------------------------------------	----------------------------------------------------------------------------------------------------	----------------------------------------------------------------------------------------------------	----------------------------------------------------------------------------------------------------	----------------------------------------------------------------------------------------------------	----------------------------------------------------------------------------------------------------	----------------------------------------------------------------------------------------------------	----------------------------------------------------------------------------------------------------	----------------------------------------------------------------------------------------------------	----------------------------------------------------------------------------------------------------	----------------------------------------------------------------------------------------------------	----------------------------------------------------------------------------------------------------	----------------------------------------------------------------------------------------------------	----------------------------------------------------------------------------------------------------	----------------------------------------------------------------------------------------------------	----------------------------------------------------------------------------------------------------
W6-2027	GCTAGGCTTAGATACTTCATCTTCTGCAAAGAGTTACCTGTGGTAAGCA----TTTTTTTTCCTTGTTACTTTTTT---ATGTCTG---TATCC------	---GGTGCCCG--------------------TGTCAGTCTAATACTCATCCGAAAAG-----------------------------------AAGTGGA-	-------------TGTATCTGGTGCCC-------------------GTGTCAGTCTAATACTCATCCGAAGAAGAGT-----------------------	----------------------------------------------------------------------------------------------------	----------------------------------------------------------------------------------------------------	----------------------------------------------------------------------------------------------------	----------------------------------------------------------------------------------------------------	----------------------------------------------------------------------------------------------------	TGGTGTCCGTGTAAGTCTAATATTCATC--------------------CAAAGAGG--------------------------------------------	-------ACTGG----------------------------------------------------------------------AGGCTCTTCTAATACTCC	TCA-------GAAGA-----GGAGGAGAGAC----------TTGTT------TGTGTCTGGTGTCC-----------------------CTCT-------	----------------------------------------------------------------------------------------------------	-------------------------------------------CAGTCTAGTAGAG----------------GCTCTTCTAATACTCTTCAGAAGTGGAG	GAGAGC----------CTTG-TTT----------------------------------------------------------------------------	----------------------------------------------------------------------------------------------------	----------------------------------------------------------------------------------------------------	----------------------------------------------------------------------------------------------------	----------------------------------------------------------------------------------------------------	----------------------------------------------------------------------------------------------------	----------------------------------------------------------------------------------------------------	----------------------------------------------------------------------------------------------------	----------------------------------------------------------------------------------------------------	----------------------------------------------------------------------------------------------------	----------------------------------------------------------------------------------------------------	----------------------------------------------------------------------------------------------------	----------------------------------------------------------------------------------------------------	----------------------------------------------------------------------------------------------------	----------------------------------------------------------------------------------------------------	----------------------------------------------------------------------------------------------------	----------------------------------------------------------------------------------------------------	----------------------------------------------------------------------------------------------------	----------------------------------------------------------------------------------------------------	----------------------------------------------------------------------------------------------------	----------------------------------------------------------------------------------------------------	----------------------------------------------------------------------------------------------------	----------------------------------------------------------------------------------------------------	----------------------------------------------------------------------------------------------------	----------------------------------------------------------------------------------------------------	----------------------------------------------------------------------------------------------------	----------------------------------------------------------------------------------------------------	----------------------------------------------------------------------------------------------------	----------------------------------------------------------------------------------------------------	----------------------------------------------------------------------------------------------------	----------------------------------------------------------------------------------------------------	----------------------------------------------------------------------------------------------------	----------------------------------------------------------------------------------------------------	----------------------------------------------------------------------------------------------------	----------------------------------------------------------------------------------------------------	----------------------------------------------------------------------------------------------------
W6-2044	GCTAGGCTTAGATACTTCATCTTCTGCAAAGAGTTACCTGTGGTAAGCA-----TTTCTTTCCTTGTTACTTTTTT---ATGTCTG---TATCC------	---GGTGCCCG--------------------TGTCAGTCTAATACTCATCCGAAAAA-----------------------------------AAGTGGA-	-------------TGTATCTGGTGCCC-------------------GTGTCAGTCTAATACTCATCCGAAAAGAAGTGGA--------------------	----------------------------------------------------------------------------------------------------	----------------------------------------------------------------------------------------------------	----------------------------------------------------------------------------------------------------	------------------------------------------------------AG-------------CTTG-----TCTCTATCTGGTGTCTATCTGG	TGT-----------------------------------------------CTGTGTCACTCTAATACTCATCCGAAGAAGAGTGGAGGCTTGTCTGTATC	TGGTGTCCGTGTAAGTCTAATATTCATC--------------------CAAAGAGG--------------------------------------------	-------ACTGG----------------------------------------------------------------------AGGCTCTTCTAATACTCC	TCA-------GAAGA-----GGAGGAGAGAC----------TTGTT------TGTGTCTGGTGTCC-----------------------GTCT-------	----------------------------------------------------------------------------------------------------	-------------------------------------------CAGTCTAGTAGAG----------------GCTCTTCTAATACTCTTCAGAAGAGGAG	GAGAGT----------CTTG-TTT----------------------------------------------------------------------------	----------------------------------------------------------------------------------------------------	----------------------------------------------------------------------------------------------------	----------------------------------------------------------------------------------------------------	----------------------------------------------------------------------------------------------------	----------------------------------------------------------------------------------------------------	----------------------------------------------------------------------------------------------------	----------------------------------------------------------------------------------------------------	----------------------------------------------------------------------------------------------------	----------------------------------------------------------------------------------------------------	----------------------------------------------------------------------------------------------------	----------------------------------------------------------------------------------------------------	----------------------------------------------------------------------------------------------------	----------------------------------------------------------------------------------------------------	----------------------------------------------------------------------------------------------------	----------------------------------------------------------------------------------------------------	----------------------------------------------------------------------------------------------------	----------------------------------------------------------------------------------------------------	----------------------------------------------------------------------------------------------------	----------------------------------------------------------------------------------------------------	----------------------------------------------------------------------------------------------------	----------------------------------------------------------------------------------------------------	----------------------------------------------------------------------------------------------------	----------------------------------------------------------------------------------------------------	----------------------------------------------------------------------------------------------------	----------------------------------------------------------------------------------------------------	----------------------------------------------------------------------------------------------------	----------------------------------------------------------------------------------------------------	----------------------------------------------------------------------------------------------------	----------------------------------------------------------------------------------------------------	----------------------------------------------------------------------------------------------------	----------------------------------------------------------------------------------------------------	----------------------------------------------------------------------------------------------------	----------------------------------------------------------------------------------------------------	----------------------------------------------------------------------------------------------------	----------------------------------------------------------------------------------------------------
PI 639984	GCTAGGCTTAGATACTTCATCTTCTGCAAAGAGTTACCTGTGGTAAGCA-----TTTCTTTCCTTGTTACTTTTTT---ATGTCTG---TATCC------	---GGTGCCCG--------------------TGTCAGTCTAATACTCATCCGAAAAA-----------------------------------AAGTGGA-	-------------TGTATCTGGTGCCC-------------------GTGTCAGTCTAATACTCATCCGAAAAGAAGTGGA--------------------	----------------------------------------------------------------------------------------------------	----------------------------------------------------------------------------------------------------	----------------------------------------------------------------------------------------------------	------------------------------------------------------AG-------------CTTG-----TCTCTATCTGGTGTCTATCTGG	TGT-----------------------------------------------CTGTGTCACTCTAATACTCATCCGAAGAAGAGTGGAGGCTTGTCTGTATC	TGGTGTCCGTGTAAGTCTAATATTCATC--------------------CAAAGAGG--------------------------------------------	-------ACTGG----------------------------------------------------------------------AGGCTCTTCTAATACTCC	TCA-------GAAGA-----GGAGGAGAGAC----------TTGTT------TGTGTCTGGTGTCC-----------------------GTCT-------	----------------------------------------------------------------------------------------------------	-------------------------------------------CAGTCTAGTAGAG----------------GCTCTTCTAATACTCTTCAGAAGAGGAG	GAGAGT----------CTTG-TTT----------------------------------------------------------------------------	----------------------------------------------------------------------------------------------------	----------------------------------------------------------------------------------------------------	----------------------------------------------------------------------------------------------------	----------------------------------------------------------------------------------------------------	----------------------------------------------------------------------------------------------------	----------------------------------------------------------------------------------------------------	----------------------------------------------------------------------------------------------------	----------------------------------------------------------------------------------------------------	----------------------------------------------------------------------------------------------------	----------------------------------------------------------------------------------------------------	----------------------------------------------------------------------------------------------------	----------------------------------------------------------------------------------------------------	----------------------------------------------------------------------------------------------------	----------------------------------------------------------------------------------------------------	----------------------------------------------------------------------------------------------------	----------------------------------------------------------------------------------------------------	----------------------------------------------------------------------------------------------------	----------------------------------------------------------------------------------------------------	----------------------------------------------------------------------------------------------------	----------------------------------------------------------------------------------------------------	----------------------------------------------------------------------------------------------------	----------------------------------------------------------------------------------------------------	----------------------------------------------------------------------------------------------------	----------------------------------------------------------------------------------------------------	----------------------------------------------------------------------------------------------------	----------------------------------------------------------------------------------------------------	----------------------------------------------------------------------------------------------------	----------------------------------------------------------------------------------------------------	----------------------------------------------------------------------------------------------------	----------------------------------------------------------------------------------------------------	----------------------------------------------------------------------------------------------------	----------------------------------------------------------------------------------------------------	----------------------------------------------------------------------------------------------------	----------------------------------------------------------------------------------------------------	----------------------------------------------------------------------------------------------------
WL 808	GCTAGGCTTAGATACTTCATCTTCTGCAAAGAGTTACCTGTGGTAAGCA---TTTTTTTTTCCTTGTTACTTTTTT---ATGTCTG---TATCCGGGCAT	ACAGGTGCCCG--------------------TGTCAGTCTAATACTCATCCGAAAAG-----------------------------------AAGTGGA-	-------------TCTATCTGGTGCCC-------------------GTGTCAGTCTAATACTCATCCGAAAAGAAGTGGATCTATCTGGTGCCCGTGTCA	GTCTAATACTCATCCGAAAAGAAGTGGA------------------------------------------------------------------------	----------------------------------------------------------------------------------------------------	----------------------------------------------------------------------------------------------------	------------------------------------------------------AG-------------CTTG-----TCTCTATCTGGTGT--------	--------------------------------------------------CTGTGTCAGTCTAATACTCATCCGAAGAAGAGTGGAGGCTTGTCTGTATC	TGGTGTCCGTGTAAGTCTAATATTCATC--------------------CAAAGAGG--------------------------------------------	-------AGTGG----------------------------------------------------------------------AGGCTCTTCTAATACTCT	TCA-------GAAGA-----GGAGGAGAGAT----------TTGTT------TGTGTCTGGTGTCC-----------------------GTCT-------	----------------------------------------------------------------------------------------------------	-------------------------------------------CAGTCTAGTAGAG----------------GCTCTTCTAATACTCtTCAGAAGAGGAG	GAGAGA----------CTTG-TTT----------------------------------------------------------------------------	----------------------------------------------------------------------------------------------------	----------------------------------------------------------------------------------------------------	--------------------------------------------GTGTCTGGT----GTCCGT-------------------------------------	----------------------------------------------------------------------------------------------------	----------------------------------------------------------------------------------------------------	----------------------------------------------------------------------------------------------------	----------------------------------------------------------------------------------------------------	----------------------------------------------------------------------------------------------------	----------------------------------------------------------------------------------------------------	----------------------------------------------------------------------------------------------------	----------------------------------------------------------------------------------------------------	----------------------------------------------------------------------------------------------------	----------------------------------------------------------------------------------------------------	----------------------------------------------------------------------------------------------------	----------------------------------------------------------------------------------------------------	----------------------------------------------------------------------------------------------------	----------------------------------------------------------------------------------------------------	----------------------------------------------------------------------------------------------------	----------------------------------------------------------------------------------------------------	----------------------------------------------------------------------------------------------------	----------------------------------------------------------------------------------------------------	----------------------------------------------------------------------------------------------------	----------------------------------------------------------------------------------------------------	----------------------------------------------------------------------------------------------------	----------------------------------------------------------------------------------------------------	----------------------------------------------------------------------------------------------------	----------------------------------------------------------------------------------------------------	----------------------------------------------------------------------------------------------------	----------------------------------------------------------------------------------------------------	----------------------------------------------------------------------------------------------------	----------------------------------------------------------------------------------------------------	----------------------------------------------------------------------------------------------------	----------------------------------------------------------------------------------------------------	----------------------------------------------------------------------------------------------------	----------------------------------------------------------------------------------------------------
W6-12613	GCTAGGCTTAGATACTTCATCTTCTGCAAAGAGTTACCTGTGGTAAGCA----TTTTTTTTCCTTGTTACTTTTTT---ATGTCTG---TATCC------	---GGTGTCCG--------------------TGTCAGTCTAATACTCATCCGAAAAG-----------------------------------AAGTGGA-	-------------TGTATCTGGTGCCC-------------------GT------------------------GAAGTGGA--------------------	----------------------------AGTTTGTCTCTATCTGGTG-----------------------------------------------------	----------------------------------------------------------------------------------------------------	----------------------------------------------------------------------------------------------------	----------------------------------------------------------------------------------------------------	----------------------------------------------------------------------------------------------------	----------------------------------------------------------------------------------------------------	----------------------------------------------------------------------------------------------------	----------------------------------------------------------------------------------------------------	----------------------------------------------------------------------------------------------------	------------------------------------------TCAG------------------------------------------------------	----------------------------------------------------------------------------------------------------	----------------------------------------------------------------------------------------------------	----------------------------------------------------------------------------------------------------	------TCTAATACTCCT--CCGAAGAAGAGTGGAGGCTTGTCTGTATCTGGT----GTCCGT-------------------------------------	----------------------------------------------------------------------------------------------------	--------------------------------------------------------------GTAAGTCTAATATTCATCCAAAGAGA--------ACCG	GAGGCTCTTCTAATACTCCT-----------------------------------------------------------CAGAAGAGGAGGAGAGCCTTG	TTTGTGTCTGGTGTCCGT----------------------------------------------------------------------------------	----------------------------------------------------------------------------------------------------	----------------------------------------------------------------------------------------------------	----------------------------------------------------------------------------------------------------	---------------------------------------------------------------------GTAAGTCTAATATTCATCC------------	----------------------------------------------------------------------------------------------------	----------------------------------------------------------------------------------------------------	------AAAGAGAACCGGAGGCTCTTCTAATACTCCT---------------------------------------------------------------	----------------------------------------------------------------------------------------------------	----------------------------------------------------------------------------------------------------	----------------------------------------------------------------------------------------------------	-----------------------------------------------CAGAAGAGGAGGAGAGCCTT-GT------------------------------	----------------------------------------------------------------------------------------------------	----------------------------------------------------------------------------------------------------	----------------------------------------------------------------------------------------------------	----------------------------------------------------------------------------------------------------	----------------------------------------------------------------------------------------------------	----------------------------------------------------------------------------------------------------	----------------------------------------------------------------------------------------------------	----------------------------------------------------------------------------------------------------	----------------------------------------------------------------------------------------------------	----------------------------------------------------------------------------------------------------	----------------------------------------------------------------------------------------------------	----------------------------------------------------------------------------------------------------	----------------------------------------------------------------------------------------------------	----------------------------------------------------------------------------------------------------	----------------------------------------------------------------------------------------------------	----------------------------------------------------------------------------------------------------	----------------------------------------------------------------------------------------------------
Delta	GCTAGGCTTAGATACTTCATCTTCTGCAAAGAGTTACCTGTGGTAAGCA----TTTTTTTTCCTTGTTACTTTTTT---ATGTGTG---TATC-------	---GGA-CCCG--------------------TGTCAGTCTAATACTCATCCGAAAAG-----------------------------------AAGTGGAA	GTTTGTC------TCTATCTAGTGTCT-------------------GTGTCAGTGTAATATTCATCCGAA------------------------------	-----------------------------------------------------------------------GAAGAAGAGTGGAGGCTTGTCTGT-ATCT	CTAATATTTATCCAAAGAGGAG------------------------------------------------------------------------------	---------------------------TGGAGGC-----TCT----------------------------------TCTAATACTC-TCAAAAGAGGAGG	------------------------------------------------------AGAG----------ACTTAT-----CTCT-----------------	----------------------------------------------------------------------------------------------------	----------------------TTCA----------------------------------------------GGTGTCTGT-------------------	----------------------------------------------------------------------------------------------------	----------------------------------------------------------------------------------------------------	----------------------------------------------------------------------------------------------------	-----------------------------------------ATCAG-------------------------------TCTAATACTCATCCGAAGAAGAG	TGGAGG----------CTTGTCTTCAG-------------------------------------------------------------------------	----------------------------------------------------------------------------------------------------	----------------------------------------------------------------------------------------------------	------TCTAATACTCAT--CCGAAGAAGAGTGGAGGCTTGTCTGTATCT--------------------------------------------------	----------------------------------------------------------------------------------------------------	--------------------------------------------------------------------CTAATATTCATCCAAAGAGG--------AGTG	GAGGCTCTTCTAATACTCCT-----------------------------------------------------------CAAAAGAGGAGGAGAGACTTA	TCTCTTTCTGGT-----------------GTT------TGT-A----------------------TCA--------------------------------	----------------------------------------------------------------------------------------------------	----------------------------------------------------------------------------------------------------	----------------------------------------------------------------------------------------------------	-----------------GTCTAATATTCATTCGAAGAAGAGTGGAGGCTTGTCTGTATCTGATGTCTGTGTAAGTCTAATATTCATCC------------	----------------------------------------------------------------------------------------------------	----------------------------------------------------------------------------------------------------	------AAAGAGGAGTGGAGGCTCTTCTAATACTCCTCAA-GAGGAGGAGAGACTTGTTTGTGTCTGGTGTCCGTGTTACTCTACTGTGGAGGCTTGTCT	GTATCTGGTGTCTGTGTAAATCTAATATTCATTCAAAGAGGAGTGGAGGCTCTTCTAATACTCCTCAAGAGGAGGAGAGACTTGTTTGTGTCTGGTATCC	GTGTTACTCTAATAGAGGCTTTTCTAATATTCATCTGAAAAGGAGGAGAGACTTGTTTGTGTCTGGTATCCGTGTTACTCTACTA---------------	---TGGAGGCTTGTCTGTATCTGGTGTCTGTGTAAATCTAATATTCATCCAAAGAGGAGTGGAGACTCTTCTA---------------------------	-----------------------------------------------C--AAGAGGAGGAGAGACTT-GT-----------TTGTGTCTGAT--------	------------------------------------------------------------GTCCGT----------------------------------	----------------------------------------------------------------------------------------------------	----------------------------------------------------------------------------------------------------	----------------------------------------------------------------------------------------------------	----------------------------------------------------------------------------------------------------	----------------------------------------------------------------------------------------------------	----------------------------------------------------------------------------------------------------	----------------------------------------------------------------------------------------------------	-------------------------------------------------------------------------------------------------GTT	ACTCT-------AGTAGAGGCTTTTCTAATATTCATCTGAAAAGGAGGAGAGACTTGTTTGTGTCTGGTGTCCGTGTTACTCTACT-GTG----------	--------------------GAGGCTTGTCTGTATCTGGTGTC---------------------------------------------------------	----------------------------------------------------------------------------------------------------	---------------------------------------------TGTAAAT-TAATATTCATCCAAAGAGGAGTGGAGGCCCTTCTAATACTCCTCAAG	AGGA------------------------------------------------------------------------------------------------	----------------------------------------------------------------------------------------------------	----------------------------------------------------------------------------------------------------	----------------------------------------------------------------------------------------------------
VIR 1851	GCTAGGCTTAGATACTTCATCTTCTGCAAAGAGTTACCTGTGGTAAGCA----TTTTTTTTCCTTGTTACTTTTTT---ATGTGTG---TATC-------	---GGA-CCCG--------------------TGTCAGTCTAATACTCATCCGAAAAG-----------------------------------AAGTGGAA	GTTTGTC------TCTATCTAGTGTCT-------------------GTGTCAGTGTA-------------------------------------------	--------------------------------------------------------------------------------------------TGT-ATCT	CTAATATTTATCCAAAGAGGAG------------------------------------------------------------------------------	---------------------------TGGAGGC-----TCT----------------------------------TCTAATACTC-TCAAAAGAGGAGG	------------------------------------------------------AGAG----------ACTTAT-----CTCT-----------------	----------------------------------------------------------------------------------------------------	----------------------TTCA----------------------------------------------GGTGTCTGT-------------------	----------------------------------------------------------------------------------------------------	----------------------------------------------------------------------------------------------------	----------------------------------------------------------------------------------------------------	-----------------------------------------ATCAG-------------------------------TCTAATACTCATCCGAAGAAGAG	TGGAGG----------CTTGTCTTCAG-------------------------------------------------------------------------	----------------------------------------------------------------------------------------------------	----------------------------------------------------------------------------------------------------	------TCTAATACTCAT--CCGAAGAAGAGTGGAGGCTTGTCTGTATCT--------------------------------------------------	----------------------------------------------------------------------------------------------------	--------------------------------------------------------------------CTAATATTCATCCAAAGAGG--------AGTG	GAGGCTCTTCTAATACTCCT-----------------------------------------------------------CAAAAGAGGAGGAGAGACTTA	TCTCTTTCTGGT-----------------GTT------TGT-A----------------------TCA--------------------------------	----------------------------------------------------------------------------------------------------	----------------------------------------------------------------------------------------------------	----------------------------------------------------------------------------------------------------	-----------------GTCTAATATTCATTCGAAGAAGAGTGGAGGCTTGTCTGTATCTGATGTCTGTGTAAGTCTAATATTCATCC------------	----------------------------------------------------------------------------------------------------	----------------------------------------------------------------------------------------------------	------AAAGAGGAGTGGAGGCTCTTCTAATACTCCTCAA-GAGGAGGAGAGACTTGTTTGTGTCTGGTGTCCGTGTTACTCTACTGTGGAGGCTTGTCT	GTATCTGGTGTCTGTGTAAATCTAATATTCATTCAAAGAGGAGTGGAGGCTCTTCTAATACTCCTCAAGAGGAGGAGAGACTTGTTTGTGTCTGGTATCC	GTGTTACTCTAATAGAGGCTTTTCTAATATTCATCTGAAAAGGAGGAGAGACTTGTTTGTGTCTGGTATCCGTGTTACTCTACTA---------------	---TGGAGGCTTGTCTGTATCTGGtGTCTGTGTAAATCTAATATTCATCCAAAGAGGAGTGGAGACTCTTCTAAT-----------ACTCCT--------	-----------------------------------------------C--AAGAGGAGGAGAGACTT-GT-----------TTGTGTCTGAT--------	------------------------------------------------------------GTCCGT----------------------------------	----------------------------------------------------------------------------------------------------	----------------------------------------------------------------------------------------------------	----------------------------------------------------------------------------------------------------	----------------------------------------------------------------------------------------------------	----------------------------------------------------------------------------------------------------	----------------------------------------------------------------------------------------------------	----------------------------------------------------------------------------------------------------	-------------------------------------------------------------------------------------------------GTT	ACTCT-------AGTAGAGGCTTTTCTAATATTCATCTGAAAAGGAGGAGAGACTTGTTTGTGTCTGGTGTCCGTGTTACTCTACT-GTG----------	--------------------GAGGCTTGTCTGTATCTGGTGTC---------------------------------------------------------	----------------------------------------------------------------------------------------------------	---------------------------------------------TGTAAAT-TAATATTCATCCAAAGAGGAGTGGAGGCCCTTCTAATACTCCTCAAG	AGGA------------------------------------------------------------------------------------------------	----------------------------------------------------------------------------------------------------	----------------------------------------------------------------------------------------------------	----------------------------------------------------------------------------------------------------
Dakota	GCTAGGCTTAGATACTTCATCTTCTGCAAAGAGTTACCTGTGGTAAGCA----TTTTTTTTCCTTGTTACTTTTTT---ATGTGTG---TATC-------	---GGA-CCCG--------------------TGTCAGTCTAATACTCATCCGAAAAG-----------------------------------AAGTGGAA	GTTTGTC------TCTATCTAGTGTCT-------------------GTGTCAGTGTAATATTCATCCGAA------------------------------	-----------------------------------------------------------------------GAAGAAGAGTGGAGGCTTGTCTGT-ATCT	CTAATATTTATCCAAAGAGGAG------------------------------------------------------------------------------	---------------------------TGGAGGC-----TCT----------------------------------TCTAATACTC-TCAAAAGAGGAGG	------------------------------------------------------AGAG----------ACTTAT-----CTCT-----------------	----------------------------------------------------------------------------------------------------	----------------------TTCA----------------------------------------------GGTGTCTGT-------------------	----------------------------------------------------------------------------------------------------	----------------------------------------------------------------------------------------------------	----------------------------------------------------------------------------------------------------	-----------------------------------------ATCAG-------------------------------TCTAATACTCATCCGAAGAAGAG	TGGAGG----------CTTGTCTTCAG-------------------------------------------------------------------------	----------------------------------------------------------------------------------------------------	----------------------------------------------------------------------------------------------------	------TCTAATACTCAT--CCGAAGAAGAGTGGAGGCTTGTCTGTATCT--------------------------------------------------	----------------------------------------------------------------------------------------------------	--------------------------------------------------------------------CTAATATTCATCCAAAGAGG--------AGTG	GAGGCTCTTCTAATACTCCT-----------------------------------------------------------CAAAAGAGGAGGAGAGACTTA	TCTCTTTCTGGT-----------------GTT------TGT-A----------------------TCA--------------------------------	----------------------------------------------------------------------------------------------------	----------------------------------------------------------------------------------------------------	----------------------------------------------------------------------------------------------------	-----------------GTCTAATATTCATTCGAAGAAGAGTGGAGGCTTGTCTGTATCTGGTGTCTGTGTAAATCTAATATTCATCC------------	----------------------------------------------------------------------------------------------------	----------------------------------------------------------------------------------------------------	------AAAGAGGAGTGAAGGCTCTTCTAATACTCCTCAA-GAGGAGGAGAGACTTGTTTGTGTCTGGTGTCCGTGTTACTCTACTGTGGAGGCTTGTCT	GTATCTGGTGTCTGTGTAAATCTAATATTCATTCAAAGAGGAGTGGAGGCTCTTCTAATACTCCTCAAGAGGAGGAGAGACTTGTTTGTGTCTGGTATCC	GTGTTACTCTAATAGAGGCTTTTCTAATATTCATCTGAAAAGGAGGA----CTTGTTTGTGTCTGATATCCGTGTTACTCTACTA---------------	---TGGAGGCTTGTCTGTATCTGGtGTCTGTGTAAATCTAATATTCATCCAAAGAGGAGTGGAGACTCTTCTAAT-----------ACTCCT--------	-----------------------------------------------C--AAGAGGAGGAGAGACTT-GT-----------TTGTGTCTGAT--------	------------------------------------------------------------GTCCGT----------------------------------	----------------------------------------------------------------------------------------------------	----------------------------------------------------------------------------------------------------	----------------------------------------------------------------------------------------------------	----------------------------------------------------------------------------------------------------	----------------------------------------------------------------------------------------------------	----------------------------------------------------------------------------------------------------	----------------------------------------------------------------------------------------------------	-------------------------------------------------------------------------------------------------GTT	ACTCT-------AGTAGAGGCTTTTCTAATATTCATCTGAAAAGGAGGAGAGACTTGTTTGTGTCTGGTGTCCGTGTTACTCTACT-GTG----------	--------------------GAGGCTTGTCTGTATCTGGTGTC---------------------------------------------------------	----------------------------------------------------------------------------------------------------	---------------------------------------------TGTAAAT-TAATATTCATCCAAAGAGGAGTGGAGGCCCTTCTAATACTCCTCAAG	AGGA------------------------------------------------------------------------------------------------	----------------------------------------------------------------------------------------------------	----------------------------------------------------------------------------------------------------	----------------------------------------------------------------------------------------------------
Pe 1842	GCTAGGCTTAGATACTTCATCTTCTGCAAAGAGTTACCTGTGGTAAGCA----TTTTTTTTCCTTGTTACTTTTTT---ATGTGTG---TATC-------	---GGA-CCCG--------------------TGTCAGTCTAATACTCATCCGAAAAG-----------------------------------AAGTGGAA	GTTTGTC------TCTATCTAGTGTCT-------------------GTGTCAGTGTAATATTCATCCGAA------------------------------	-----------------------------------------------------------------------GAAGAAGAGTGGAGGCTTGTCTGT-ATCT	CTAATATTTATCCAAAGAGGAG------------------------------------------------------------------------------	---------------------------TGGAGGC-----TCT----------------------------------TCTAATACTC-TCAAAAGAGGAGG	------------------------------------------------------AGAG----------ACTTAT-----CTCT-----------------	----------------------------------------------------------------------------------------------------	----------------------TTCA----------------------------------------------GGTGTCTGT-------------------	----------------------------------------------------------------------------------------------------	----------------------------------------------------------------------------------------------------	----------------------------------------------------------------------------------------------------	-----------------------------------------ATCAG-------------------------------TCTAATACTCATCCGAAGAAGAG	TGGAGG----------CTTGTCTTCAG-------------------------------------------------------------------------	----------------------------------------------------------------------------------------------------	----------------------------------------------------------------------------------------------------	------TCTAATACTCAT--CCGAAGAAGAGTGGAGGCTTGTCTGTATCT--------------------------------------------------	----------------------------------------------------------------------------------------------------	--------------------------------------------------------------------CTAATATTCATCCAAAGAGG--------AGTG	GAGGCTCTTCTAATACTCCT-----------------------------------------------------------CAAAAGAGGAGGAGAGACTTA	TCTCTTTCTGGT-----------------GTT------TGT-A----------------------TCA--------------------------------	----------------------------------------------------------------------------------------------------	----------------------------------------------------------------------------------------------------	----------------------------------------------------------------------------------------------------	-----------------GTCTAATATTCATTCGAAGAAGAGTGGAGGCTTGTCTGTATCTGGTGTCTGTGTAAATCTAATATTCATCC------------	----------------------------------------------------------------------------------------------------	----------------------------------------------------------------------------------------------------	------AAAGAGGAGTGAAGGCTCTTCTAATACTCCTCAA-GAGGAGGAGAGACTTGTTTGTGTCTGGTGTCCGTGTTACTCTACTGTGGAGGCTTGTCT	GTATCTGGTGTCTGTGTAAATCTAATATTCATTCAAAGAGGAGTGGAGGCTCTTCTAATACTCCTCAAGAGGAGGAGAGACTTGTTTGTGTCTGGTATCC	GTGTTACTCTAATAGAGGCTTTTCTAATATTCATCTGAAAAGGAGGA----CTTGTTTGTGTCTGGTATCCGTGTTACTCTACTA---------------	---TGGAGGCTTGTCTGTATCTGGtGTCTGTGTAAATCTAATATTCATCCAAAGAGGAGTGGAGACTCTTCTAAT-----------ACTCCT--------	-----------------------------------------------C--AAGAGGAGGAGAGACTT-GT-----------TTGTGTCTGAT--------	------------------------------------------------------------GTCCGT----------------------------------	----------------------------------------------------------------------------------------------------	----------------------------------------------------------------------------------------------------	----------------------------------------------------------------------------------------------------	----------------------------------------------------------------------------------------------------	----------------------------------------------------------------------------------------------------	----------------------------------------------------------------------------------------------------	----------------------------------------------------------------------------------------------------	-------------------------------------------------------------------------------------------------GTT	ACTCT-------AGTAGAGGCTTTTCTAATATTCATCTGAAAAGGAGGAGAGACTTGTTTGTGTCTGGTGTCCGTGTTACTCTACT-GTG----------	--------------------GAGGCTTGTCTGTATCTGGTGTC---------------------------------------------------------	----------------------------------------------------------------------------------------------------	---------------------------------------------TGTAAAT-TAATATTCATCCAAAGAGGAGTGGAGGCCCTTCTAATACTCCTCAAG	AGGA------------------------------------------------------------------------------------------------	----------------------------------------------------------------------------------------------------	----------------------------------------------------------------------------------------------------	----------------------------------------------------------------------------------------------------
[truncated: 44 more rows]
[truncated: 31 more columns]
